# Supplementary material for: Mechanistic insights into bacterial metabolic reprogramming from omics-integrated genome-scale models
Source: NPJ Syst Biol Appl. 2020 Jan 7;6:1. doi: 10.1038/s41540-019-0121-4 (PMC6946695; doi:10.1038/s41540-019-0121-4)
Supplement: Supplementary file 3 — Data Set 1 [file 41540_2019_121_MOESM3_ESM.xlsx]

## Sheet: Sup. Tables Description
Table S1. Summary of RNA-seq yields of the different time points.
Table S2. Significantly differentially expressed metabolic genes in EXPO vs. STAT
Table S3. Under-represented Biological processes in STAT vs EXPO.
Table S4. Biolog data and the result of using them for the curation/validation of the model.
Table S5. iPsvr network decomposition into its main subnetwork and isolated reactions/pathways.
Table S6. Gap-filled reactions introduced into the iPsvr with their corresponding genes.
Table S7. Common and uncommon reactions amongst alternative solutions generated by REMI for exponential to stationary transition and KEGG pathway analysis of common reactions.
Table S8. Differential in silico production (mmol/gDW/h) of biomass precursors, grouped in seven biomass building block groups, for exponential to stationary transition, using REMI-TGexM, together with statistical test.
Table S9. Common and uncommon reactions amongst alternative solutions generated by REMI for liquid to sand transition (Toluene and Succinate as carbon sources) and KEGG pathway analysis of common reactions
Table S10. Differential in silico production (mmol/gDW/h) of biomass precursors, grouped in seven biomass building block groups, for liquid to sand transition (Toluene and Succinate as carbon sources), using REMI-TGex, together with statistical test.
Table S11. Detailed analysis of reaction balancing in the iPsvr, together with explanation for initially imbalanced reactions.

## Sheet: Table S1
Transcriptome cDNA samples	# Raw reads	# QC filtered reads mapped to protein coding sequences (locus_tag) in P. veronii genome
T0h.1	4'373'999	1'429'626
T0h.2	3'348'446	1'054'524
T0h.3	4'086'205	1'335'200
T0h.4	3'911'616	1'126'233
T4h.1	10'891'647	7'524'687
T4h.2	19'211'263	14'151'257
T4h.3	10'187'689	4'905'839
T4h.4	2'329'233	1'639'498
T24h.1	1'285'466	306'138
T24h.2	684'215	229'230
T24h.3	2'203'096	523'495
T24h.4	4'268'468	1'565'679

## Sheet: Table S2
locus_tag	LogFC	FDR	Gene	Annotation
Pveronii_chr1_3238	6.09844	0.0019281	yajO	Uncharacterized oxidoreductase YajO
Pveronii_chr1_3286	5.83663	0.00309591	tesE	2-hydroxyhexa-2,4-dienoate hydratase
Pveronii_chr1_262	0.620525	0.241885
Pveronii_chr2_740	5.52865	7.01083e-43	ipbAb	Isopropylbenzene dioxygenase, iron-sulfur protein, small subunit
Pveronii_chr1_3356	5.39466	0.0154714	3-phenylpropionate dioxygenase
Pveronii_chr1_346	0.0660552	0.934455
Pveronii_chr1_4649	-0.405043	0.563485
Pveronii_chr1_5860	-0.331192	0.662349
Pveronii_chr1_5987	5.36163	1.12397e-34	aspA	Aspartate ammonia-lyase
Pveronii_chr1_5457	-0.819434	0.0951256
Pveronii_chr1_4149	5.11557	1.889e-36	sucD	Succinyl-CoA ligase [ADP-forming] subunit alpha
Pveronii_chr1_2583	-0.555346	0.567523
Pveronii_chr1_5542	0.98822	0.0961029
Pveronii_chr1_653	5.10073	7.45349e-25	purD	Phosphoribosylamine--glycine ligase
Pveronii_chr2_741	5.06392	2.92355e-40	ipbAc	Isopropylbenzene dioxygenase, ferredoxin subunit
Pveronii_chr1_4134	0.478164	0.237262
Pveronii_chr1_1951	5.06351	1.67252e-25	ansB	Glutaminase-asparaginase
Pveronii_chr1_2697	0.598581	0.27027
Pveronii_chr2_739	5.03248	1.39382e-35	ipbAa	Isopropylbenzene dioxygenase, iron-sulfur protein, large subunit
Pveronii_chr1_4547	4.94824	0.0423224	adhC2	NADP-dependent alcohol dehydrogenase C 2
Pveronii_chr1_1734	0.571162	0.110247
Pveronii_chr1_1061	0.607061	0.641228
Pveronii_chr2_742	4.88984	7.01083e-43	ipbAd	Isopropylbenzene dioxygenase, ferredoxin reductase subunit
Pveronii_chr1_4982	4.86764	1.35089e-26	cyoC	Cytochrome bo(3) ubiquinol oxidase subunit 3
Pveronii_chr1_5237	0.218256	0.846375
Pveronii_chr1_3727	4.77369	0.0461814	Acetaldehyde dehydrogenase 3
Pveronii_chr1_3488	-0.637312	0.368577
Pveronii_chr1_4150	4.75873	3.59803e-37	sucC	Succinyl-CoA ligase [ADP-forming] subunit beta
Pveronii_chr2_519	1.20192	0.188637
Pveronii_chr1_2788	1.14484	0.0598917
Pveronii_chr1_2872	0.522675	0.268133
Pveronii_chr1_2395	0.512672	0.474825
Pveronii_chr1_538	4.69615	2.53185e-24	thiC	Phosphomethylpyrimidine synthase
Pveronii_chr1_993	1.00318	0.0667651
Pveronii_chr1_1628	-0.126964	0.803422
Pveronii_chr1_4151	4.60772	8.96932e-28	lpdG	Dihydrolipoyl dehydrogenase
Pveronii_chr1_4121	0.113801	0.851421
Pveronii_chr1_5211	4.59245	5.55282e-28	gdhA	NADP-specific glutamate dehydrogenase
Pveronii_chr1_5070	4.49499	2.66836e-26	ilvC	Ketol-acid reductoisomerase
Pveronii_chr1_4153	4.45353	6.44575e-31	sucA	2-oxoglutarate dehydrogenase E1 component
Pveronii_plasmid_192	4.39015	2.17951e-30	xylK	4-hydroxy-2-oxovalerate aldolase
Pveronii_chr1_3578	4.23266	2.31783e-19	pncB1	Nicotinate phosphoribosyltransferase 1
Pveronii_chr1_4152	4.22608	8.5938e-21	sucB	Dihydrolipoyllysine-residue succinyltransferase component of 2-oxoglutarate dehydrogenase complex
Pveronii_chr1_6040	4.15185	1.69353e-05	ynbC	Uncharacterized protein YnbC
Pveronii_chr1_2509	0.932663	0.203298
Pveronii_chr1_4552	1.68995	0.125221
Pveronii_chr1_1373	4.13982	4.07093e-26	eno	Enolase
Pveronii_chr1_476	4.05589	1.36167e-09	3-oxoacyl-ACP synthase
Pveronii_chr1_4051	0.658034	0.572464
Pveronii_chr1_1941	0.11183	0.86803
Pveronii_chr1_1167	0.33768	0.793687
Pveronii_chr1_1166	0.723758	0.532989
Pveronii_chr1_4984	4.05371	4.72548e-19	cyoA	Cytochrome bo(3) ubiquinol oxidase subunit 2
Pveronii_chr1_2749	-1.01049	0.0674525
Pveronii_chr1_2344	4.01536	7.84028e-09	nuoM	NADH-quinone oxidoreductase subunit M
Pveronii_chr1_2445	-0.093164	0.90875
Pveronii_chr1_4074	4.00235	5.61978e-05	pcaH	Protocatechuate 3,4-dioxygenase beta chain
Pveronii_chr1_3570	3.96283	0.00147138	FAD-binding oxidoreductase
Pveronii_chr1_3950	-0.145895	0.926339
Pveronii_chr1_3451	0.0243052	0.953633
Pveronii_chr1_4980	3.96171	1.96512e-13	cyoE2	Protoheme IX farnesyltransferase 2
Pveronii_chr1_1847	0.0139252	0.983049
Pveronii_chr2_139	3.95051	8.26683e-20	HAD family hydrolase
Pveronii_chr1_483	3.90226	1.32021e-12	histidine ammonia-lyase
Pveronii_chr1_5566	-1.82092	0.123428
Pveronii_chr1_4527	-0.366018	0.529119
Pveronii_chr1_677	-0.394372	0.449574
Pveronii_chr1_4757	3.80928	2.31838e-19	gcvT	Aminomethyltransferase, mitochondrial
Pveronii_chr1_4994	-0.128244	0.792732
Pveronii_chr1_467	3.77994	2.85995e-15	gltD	Glutamate synthase [NADPH] small chain
Pveronii_chr1_1544	3.74798	5.25531e-22	purC	Phosphoribosylaminoimidazole-succinocarboxamide synthase
Pveronii_chr1_232	3.73817	4.67511e-05	cysC	Adenylyl-sulfate kinase
Pveronii_chr1_1867	0.61302	0.144857
Pveronii_chr1_2365	-0.0483327	0.950586
Pveronii_chr1_4154	3.70914	4.87563e-16	sdhB	Succinate dehydrogenase iron-sulfur subunit
Pveronii_chr1_4201	3.68489	2.32425e-09	mtnD	Acireductone dioxygenase
Pveronii_chr1_4906	3.67622	5.81195e-19	leuA	2-isopropylmalate synthase
Pveronii_chr1_4677	-1.09427	0.0724145
Pveronii_chr1_3355	0.078864	0.950009
Pveronii_chr1_2349	3.67273	3.07156e-12	nuoH	NADH-quinone oxidoreductase subunit H
Pveronii_chr1_3508	0.0151452	0.982348
Pveronii_chr1_1859	-0.934081	0.220886
Pveronii_chr1_4593	3.64991	9.33179e-24	nrdA	Ribonucleoside-diphosphate reductase subunit alpha
Pveronii_chr1_2652	3.64556	1.60448e-08	cobN	Aerobic cobaltochelatase subunit CobN
Pveronii_chr1_762	-0.746462	0.28206
Pveronii_chr1_1846	1.12018	0.235036
Pveronii_chr1_5071	3.61662	4.6558e-14	ilvH	Acetolactate synthase isozyme 3 small subunit
Pveronii_chr1_937	3.61329	3.82198e-18	gatA	Glutamyl-tRNA(Gln) amidotransferase subunit A
Pveronii_chr1_3497	0.346646	0.531743
Pveronii_chr1_1969	3.59242	7.98102e-14	pheT	Phenylalanine--tRNA ligase beta subunit
Pveronii_chr1_4786	0.42519	0.440924
Pveronii_chr1_4062	0.679637	0.364943
Pveronii_chr1_1777	0.971498	0.0510346
Pveronii_chr1_3577	3.58383	3.48963e-12	nadE	NH(3)-dependent NAD(+) synthetase
Pveronii_chr1_4455	0.000143246	0.999929
Pveronii_chr1_4900	0.959472	0.0990638
Pveronii_chr1_3015	3.583	2.55774e-07	udg	UDP-glucose 6-dehydrogenase
Pveronii_chr1_1359	0.195132	0.697685
Pveronii_chr1_2562	-0.37095	0.380485
Pveronii_chr1_4866	3.5493	6.87508e-15	thrC	Threonine synthase
Pveronii_chr1_4046	1.74957	0.156421
Pveronii_chr1_1350	3.54727	2.00863e-14	succinyldiaminopimelate aminotransferase
Pveronii_chr1_4983	3.5444	1.57679e-20	cyoB	Cytochrome bo(3) ubiquinol oxidase subunit 1
Pveronii_chr1_4918	3.53837	1.86085e-14	ndk	Nucleoside diphosphate kinase
Pveronii_chr1_5132	1.25724	0.111971
Pveronii_chr1_570	3.52991	2.1553e-21	purA	Adenylosuccinate synthetase
Pveronii_chr1_4826	3.52201	5.63788e-18	gap	Glyceraldehyde-3-phosphate dehydrogenase
Pveronii_chr2_842	3.50658	1.02856e-08	nahO	Acetaldehyde dehydrogenase
Pveronii_chr1_3221	-0.0863882	0.889681
Pveronii_chr1_4066	0.230742	0.808484
Pveronii_chr1_4650	3.48232	0.0224527	4-carboxymuconolactone decarboxylase
Pveronii_chr1_936	3.46451	2.80037e-11	gatB	Aspartyl/glutamyl-tRNA(Asn/Gln) amidotransferase subunit B
Pveronii_chr1_466	3.46277	1.7251e-18	gltB	Glutamate synthase [NADPH] large chain
Pveronii_chr2_840	3.39097	3.12998e-08	nahN	2-hydroxymuconic semialdehyde hydrolase
Pveronii_chr1_3725	3.38415	0.00765755	mhpC1	2-hydroxy-6-oxononadienedioate/2-hydroxy-6- oxononatrienedioate hydrolase 1
Pveronii_chr1_2346	3.3819	1.60505e-16	nuoK	NADH-quinone oxidoreductase subunit K
Pveronii_chr1_1679	-0.563498	0.11115
Pveronii_chr1_981	0.640473	0.0959545
Pveronii_chr1_3907	3.36922	5.99447e-06	codA	Cytosine deaminase
Pveronii_chr1_1213	3.3557	0.0147632	2,3-diketo-5-methylthio-1-phosphopentane phosphatase
Pveronii_chr2_843	3.33548	3.68631e-06	nahM	4-hydroxy-2-oxovalerate aldolase
Pveronii_chr1_3331	-1.01011	0.0686662
Pveronii_chr1_1236	3.33134	2.54399e-11	Probable peroxiredoxin
Pveronii_chr1_933	3.32729	2.88191e-06	4-carboxymuconolactone decarboxylase
Pveronii_chr1_3974	1.03682	0.212096
Pveronii_chr1_5904	-0.00156639	0.998316
Pveronii_chr1_1590	1.54442	0.260058
Pveronii_chr1_4068	1.16939	0.140741
Pveronii_chr1_929	0.117707	0.891225
Pveronii_chr1_3696	3.32595	2.91856e-09	namA	NADPH dehydrogenase
Pveronii_chr1_3237	1.30536	0.305439
Pveronii_chr1_5117	3.3248	3.77353e-18	dapB	4-hydroxy-tetrahydrodipicolinate reductase
Pveronii_chr1_264	0.248295	0.618943
Pveronii_chr2_679	-0.518988	0.175541
Pveronii_chr1_4351	3.31624	0.00178149	cobP	Bifunctional adenosylcobalamin biosynthesis protein CobP
Pveronii_chr1_1297	0.0292548	0.949072
Pveronii_chr1_3737	0.935989	0.0975502
Pveronii_chr1_3287	0.231419	0.833615
Pveronii_chr1_3956	1.77104	0.0817121
Pveronii_chr1_594	-1.21396	0.06311
Pveronii_chr1_3744	-0.0916502	0.942621
Pveronii_chr1_4651	0.594558	0.396951
Pveronii_chr1_3224	0.111768	0.883293
Pveronii_chr1_654	3.30331	8.91264e-11	purH	Bifunctional purine biosynthesis protein PurH
Pveronii_chr1_5650	3.29325	7.80281e-12	proC	Pyrroline-5-carboxylate reductase
Pveronii_chr1_1906	0.621651	0.2735
Pveronii_chr1_3713	0.395633	0.536385
Pveronii_chr1_4155	3.28732	3.57662e-17	sdhA	Succinate dehydrogenase flavoprotein subunit
Pveronii_chr1_700	0.476141	0.223149
Pveronii_chr1_621	3.24755	6.60008e-05	ureC	Urease subunit alpha
Pveronii_chr1_503	-0.351567	0.35403
Pveronii_chr1_2112	3.24482	0.0106238	allantoate amidohydrolase
Pveronii_chr1_2335	0.684777	0.0784261
Pveronii_chr1_103	3.21491	2.72131e-15	glyS	Glycine--tRNA ligase beta subunit
Pveronii_chr1_1931	0.242722	0.619949
Pveronii_chr1_6005	3.2149	3.22564e-11	pycB	Pyruvate carboxylase subunit B
Pveronii_chr1_2350	3.21143	1.16723e-05	nuoG	NADH-quinone oxidoreductase subunit G
Pveronii_chr1_457	3.18461	1.41839e-19	maeB	NADP-dependent malic enzyme
Pveronii_chr1_1968	3.16677	1.27601e-12	pheS	Phenylalanine--tRNA ligase alpha subunit
Pveronii_chr1_5299	0.534653	0.305413
Pveronii_chr1_2636	-0.655729	0.0570964
Pveronii_chr1_4357	3.15783	2.40405e-08	cobO	Cob(I)yrinic acid a,c-diamide adenosyltransferase
Pveronii_chr1_2444	3.15669	8.65158e-07	mro	Aldose 1-epimerase
Pveronii_chr1_1591	-0.812246	0.319315
Pveronii_chr2_384	-0.293395	0.880182
Pveronii_chr1_2680	1.50985	0.322501
Pveronii_chr1_2133	0.540824	0.223764
Pveronii_chr1_2681	1.89154	0.18854
Pveronii_chr1_2132	-0.170239	0.73433
Pveronii_chr1_2343	3.1558	2.42836e-07	nuoN	NADH-quinone oxidoreductase subunit N
Pveronii_chr1_2267	-0.671442	0.152464
Pveronii_chr1_3425	-0.124729	0.852871
Pveronii_chr1_5453	3.12679	1.03543e-13	trpG	Anthranilate synthase component 2
Pveronii_chr1_5698	3.11341	4.41264e-11	thyA	Thymidylate synthase
Pveronii_chr1_1687	0.131537	0.828353
Pveronii_chr2_844	3.11193	7.78136e-06	nahK	4-oxalocrotonate decarboxylase
Pveronii_chr1_507	3.0901	5.23069e-14	O-acetylhomoserine (thiol)-lyase
Pveronii_plasmid_163	3.08917	2.92767e-07	ackA	Acetate kinase
Pveronii_chr1_4464	0.318216	0.702108
Pveronii_chr1_4914	3.06991	2.17086e-16	ispG	4-hydroxy-3-methylbut-2-en-1-yl diphosphate synthase (flavodoxin)
Pveronii_chr1_2364	3.06029	3.08104e-10	icd	Isocitrate dehydrogenase [NADP]
Pveronii_chr1_2376	3.05884	2.14967e-11	serS	Serine--tRNA ligase
Pveronii_chr1_1530	0.49391	0.207825
Pveronii_chr1_5509	3.03557	4.12895e-08	bioF	8-amino-7-oxononanoate synthase
Pveronii_chr1_2653	3.03316	0.000139051	Uncharacterized protein Rv285c
Pveronii_chr1_501	0.357741	0.657814
Pveronii_chr1_3008	0.986766	0.0807708
Pveronii_chr2_841	3.02359	7.05468e-07	nahL	2-oxypent-4-enoate hydratase
Pveronii_chr1_5502	-0.0435885	0.947785
Pveronii_chr1_4098	0.0287995	0.951123
Pveronii_chr1_202	3.01826	1.97633e-13	pntB	NAD(P) transhydrogenase subunit beta
Pveronii_chr1_5504	0.980918	0.0559038
Pveronii_chr1_2295	0.023174	0.96135
Pveronii_chr1_1143	3.00879	4.76463e-19	valS	Valine--tRNA ligase
Pveronii_chr1_3734	1.46057	0.0727594
Pveronii_chr1_512	3.00158	2.01354e-17	aceE	Pyruvate dehydrogenase E1 component
Pveronii_chr1_206	-0.414727	0.283483
Pveronii_chr1_2802	-1.43585	0.126626
Pveronii_chr1_2300	0.10221	0.839257
Pveronii_chr1_2756	-0.491376	0.543877
Pveronii_chr1_4089	-0.643139	0.10819
Pveronii_chr1_624	2.99289	0.00103554	L-methionine sulfoximine/L-methionine sulfone acetyltransferase
Pveronii_chr1_511	2.99273	2.95768e-14	aceF	Dihydrolipoyllysine-residue acetyltransferase component of pyruvate dehydrogenase complex
Pveronii_chr1_4899	2.98611	1.16954e-16	guaA	GMP synthase [glutamine-hydrolyzing]
Pveronii_chr1_5596	2.96878	6.13473e-16	tktA	Transketolase 1
Pveronii_chr1_5452	2.95689	7.26112e-16	trpD	Anthranilate phosphoribosyltransferase
Pveronii_chr1_4630	2.95103	3.91932e-12	alaS	Alanine--tRNA ligase
Pveronii_chr1_2173	-0.857835	0.0881101
Pveronii_chr1_3020	2.94855	2.73264e-10	arnA	Bifunctional polymyxin resistance protein ArnA
Pveronii_chr1_3998	-0.0238899	0.977232
Pveronii_chr1_2792	2.93808	4.47247e-18	acnB	Aconitate hydratase B
Pveronii_chr1_3057	1.29327	0.125455
Pveronii_chr1_3056	0.698378	0.247169
Pveronii_chr1_5896	0.866949	0.0760848
Pveronii_chr1_5352	2.92599	4.1921e-07	ribD	Riboflavin biosynthesis protein RibD
Pveronii_chr1_5168	-0.12415	0.836134
Pveronii_chr1_2904	2.90786	5.95217e-07	bccA	Acetyl-/propionyl-coenzyme A carboxylase alpha chain
Pveronii_chr1_854	0.840736	0.05255
Pveronii_chr1_2377	2.90424	8.96314e-10	cysG	Siroheme synthase
Pveronii_chr1_5686	-0.083163	0.878164
Pveronii_chr1_4352	2.90248	7.85012e-09	cobQ	Cobyric acid synthase
Pveronii_chr2_713	2.89768	7.59177e-08	dmpD	2-hydroxymuconic semialdehyde dehydrogenase
Pveronii_chr1_5712	2.89073	8.05587e-15	serA	D-3-phosphoglycerate dehydrogenase
Pveronii_chr1_649	2.87301	7.34757e-07	precorrin-3B C17-methyltransferase
Pveronii_chr1_3368	-1.47824	0.160159
Pveronii_chr1_5072	2.86931	3.91666e-12	ilvI	Acetolactate synthase isozyme 3 large subunit
Pveronii_chr1_3936	-0.116956	0.891225
Pveronii_chr1_5545	-0.172138	0.792732
Pveronii_chr1_5547	-0.0741202	0.925452
Pveronii_chr1_5546	0.153408	0.860261
Pveronii_chr1_5544	-0.23189	0.787236
Pveronii_chr1_5556	0.844498	0.228067
Pveronii_chr1_1651	0.486536	0.262254
Pveronii_chr1_5282	2.85473	4.24825e-09	leuS	Leucine--tRNA ligase
Pveronii_chr1_2961	0.555211	0.193183
Pveronii_chr1_178	2.84393	2.1294e-06	DeoR family transcriptional regulator
Pveronii_chr2_817	-0.908505	0.0502548
Pveronii_chr1_3239	2.83315	0.0109286	aldehyde-activating protein
Pveronii_chr1_5510	2.82603	1.28039e-12	bioB	Biotin synthase
Pveronii_chr1_1228	2.82504	5.49087e-12	glpK	Glycerol kinase
Pveronii_chr1_3267	#N/A	#N/A
Pveronii_chr1_2355	-0.0160558	0.980102
Pveronii_chr1_1457	2.81816	2.39053e-07	nemA	N-ethylmaleimide reductase
Pveronii_chr1_5924	2.79713	9.1505e-10	RutC family protein in vnfA 5'region
Pveronii_chr1_6010	2.74534	9.7867e-08	diguanylate cyclase
Pveronii_chr1_2347	2.74193	1.36867e-06	nuoJ	NADH-quinone oxidoreductase subunit J
Pveronii_chr1_1363	2.74091	3.74357e-15	lpxD	UDP-3-O-acylglucosamine N-acyltransferase
Pveronii_chr1_3518	2.73783	3.28763e-14	MPA1	Puromycin-sensitive aminopeptidase
Pveronii_chr1_551	2.72478	3.20099e-09	psd	Phosphatidylserine decarboxylase proenzyme
Pveronii_chr1_473	2.70056	1.68727e-05	fabF	3-oxoacyl-[acyl-carrier-protein] synthase 2
Pveronii_chr1_1372	2.69982	1.08293e-11	kdsA	2-dehydro-3-deoxyphosphooctonate aldolase
Pveronii_chr1_2320	1.03266	0.0869513
Pveronii_chr1_5594	2.69685	4.39371e-11	pgk	Phosphoglycerate kinase
Pveronii_chr2_711	2.68915	1.86183e-09	dmpB	Metapyrocatechase
Pveronii_chr1_349	-0.118293	0.903089
Pveronii_chr1_2039	0.212224	0.876572
Pveronii_chr1_2602	2.68861	2.68635e-07	acsA1	Acetyl-coenzyme A synthetase 1
Pveronii_chr1_2454	-0.338347	0.838685
Pveronii_chr1_2353	2.66162	8.3964e-08	nuoC	NADH-quinone oxidoreductase subunit C/D
Pveronii_chr1_5470	2.64829	1.95788e-08	pdxA	4-hydroxythreonine-4-phosphate dehydrogenase
Pveronii_chr1_5015	0.702559	0.204476
Pveronii_chr1_2273	0.785882	0.089011
Pveronii_chr1_123	2.64282	0.00670399	dgoA	Probable 2-dehydro-3-deoxy-6-phosphogalactonate aldolase
Pveronii_chr1_5336	-0.63328	0.687476
Pveronii_chr1_1240	2.64225	6.58478e-10	argG	Argininosuccinate synthase
Pveronii_chr1_2842	#N/A	#N/A
Pveronii_chr1_4353	2.64211	6.39186e-06	cobC	Threonine-phosphate decarboxylase
Pveronii_chr1_2640	0.700573	0.200287
Pveronii_chr1_646	0.993903	0.152751
Pveronii_chr1_647	2.63802	0.0050918	cobH	Precorrin-8X methylmutase
Pveronii_chr1_2546	-2.04022	0.0586919
Pveronii_chr1_5474	2.61163	3.18122e-05	glpE	Thiosulfate sulfurtransferase GlpE
Pveronii_chr1_4814	2.6015	1.8582e-14	fumarate hydratase
Pveronii_chr1_2549	-1.34379	0.169642
Pveronii_chr1_2536	-0.863711	0.141201
Pveronii_chr1_2839	0.678773	0.673177
Pveronii_chr1_884	0.0155552	0.984447
Pveronii_chr1_2187	0.763042	0.443417
Pveronii_chr1_4867	2.59813	1.803e-13	hom	Homoserine dehydrogenase
Pveronii_chr1_4494	2.579	2.27663e-08	acnD	2-methylcitrate dehydratase (2-methyl-trans-aconitate forming)
Pveronii_chr1_4505	0.562486	0.167004
Pveronii_chr1_3018	2.57302	0.00310326	arnT1	Undecaprenyl phosphate-alpha-4-amino-4-deoxy-L-arabinose arabinosyl transferase 1
Pveronii_chr1_6101	#N/A	#N/A
Pveronii_plasmid_134	#N/A	#N/A
Pveronii_chr1_4913	2.56732	5.69548e-08	hisS	Histidine--tRNA ligase
Pveronii_chr1_5016	-0.368214	0.335214
Pveronii_chr1_4344	-0.18575	0.724014
Pveronii_chr1_2878	2.56384	8.70612e-08	lhgO	L-2-hydroxyglutarate oxidase LhgO
Pveronii_chr1_845	2.56307	1.75151e-07	ileS	Isoleucine--tRNA ligase
Pveronii_chr1_3294	-0.913901	0.383992
Pveronii_chr1_1069	2.55295	1.84842e-09	estB	Carboxylesterase 2
Pveronii_chr1_1442	0.937663	0.1881
Pveronii_chr1_5246	2.54729	8.86902e-11	tesB	Acyl-CoA thioesterase 2
Pveronii_chr1_5115	2.54383	6.45721e-12	carB	Carbamoyl-phosphate synthase large chain
Pveronii_chr1_4871	2.53517	2.72807e-07	trmD	tRNA (guanine-N(1)-)-methyltransferase
Pveronii_chr1_4825	2.5336	1.67601e-11	edd	Phosphogluconate dehydratase
Pveronii_plasmid_164	2.53154	0.00039993	pta	Phosphate acetyltransferase
Pveronii_chr1_1346	2.51381	2.91705e-08	dapD	2,3,4,5-tetrahydropyridine-2,6-dicarboxylate N-succinyltransferase
Pveronii_plasmid_193	2.50284	1.04737e-07	Acetaldehyde dehydrogenase 3
Pveronii_chr1_5443	-0.0435942	0.927624
Pveronii_chr1_3354	-0.772812	0.257136
Pveronii_chr1_3003	2.49751	0.000317679	AMP-binding protein
Pveronii_chr1_1705	2.49474	1.01724e-11	ubiG	Ubiquinone biosynthesis O-methyltransferase
Pveronii_chr2_715	2.48799	1.31421e-08	dmpF	Acetaldehyde dehydrogenase
Pveronii_chr1_5272	2.46334	1.88654e-08	hemL	Glutamate-1-semialdehyde 2,1-aminomutase
Pveronii_chr1_4049	1.74108	0.321525
Pveronii_chr1_4356	2.45902	5.53668e-07	cobB	Hydrogenobyrinate a,c-diamide synthase
Pveronii_chr1_5577	2.4426	2.71162e-06	betA	Oxygen-dependent choline dehydrogenase
Pveronii_chr1_2752	0.604589	0.18222
Pveronii_chr1_385	2.43773	3.35164e-06	hisF	Imidazole glycerol phosphate synthase subunit HisF
Pveronii_chr1_5552	0.512525	0.429128
Pveronii_chr1_3019	2.43189	0.0175579	arnD	Probable 4-deoxy-4-formamido-L-arabinose-phosphoundecaprenol deformylase ArnD
Pveronii_chr1_2351	2.42899	0.000760659	nuoF	NADH-quinone oxidoreductase subunit F
Pveronii_chr1_3349	-0.76168	0.186814
Pveronii_chr1_5771	0.664332	0.104471
Pveronii_chr1_3288	-0.261198	0.733027
Pveronii_chr1_2345	2.4288	0.000134764	nuoL	NADH-quinone oxidoreductase subunit L
Pveronii_chr1_5048	-1.03262	0.33564
Pveronii_chr1_997	2.4245	2.02449e-06	long-chain fatty acid--CoA ligase
Pveronii_chr1_735	2.41591	0.000157504	gamma-glutamyltransferase
Pveronii_chr1_3005	2.40841	0.000150472	Probable acetyl-CoA acetyltransferase
Pveronii_chr1_4629	2.37587	1.33187e-09	Aspartate kinase
Pveronii_chr1_645	2.37509	0.000711305	cobL	Precorrin-6Y C(5,15)-methyltransferase [decarboxylating]
Pveronii_chr1_5224	0.62243	0.320066
Pveronii_chr2_716	2.36903	6.53755e-10	dmpG	4-hydroxy-2-oxovalerate aldolase
Pveronii_chr1_91	1.09242	0.253698
Pveronii_chr1_3327	-0.361562	0.655599
Pveronii_chr2_807	0.544822	0.204646
Pveronii_chr1_2352	2.36018	7.2588e-07	nuoE	NADH-quinone oxidoreductase subunit E
Pveronii_chr1_973	2.35965	2.34138e-09	hisC1	Histidinol-phosphate aminotransferase 1
Pveronii_chr1_818	2.35657	0.00369129	moeB	Molybdopterin-synthase adenylyltransferase
Pveronii_chr1_2733	-0.960649	0.0762282
Pveronii_chr1_4790	2.3334	1.34731e-09	argJ	Arginine biosynthesis bifunctional protein ArgJ
Pveronii_chr1_659	2.32936	4.33025e-08	accC	Biotin carboxylase
Pveronii_chr2_838	2.31479	1.25103e-08	nahH	Metapyrocatechase-C
Pveronii_chr1_1915	2.31446	9.45902e-12	gltX	Glutamate--tRNA ligase
Pveronii_chr1_474	2.30134	3.35731e-06	fabG	3-oxoacyl-[acyl-carrier-protein] reductase FabG
Pveronii_chr1_3418	2.30071	9.3939e-07	ggt	Gamma-glutamyltranspeptidase
Pveronii_chr1_3357	2.28797	0.000420616	ribosomal subunit interface protein
Pveronii_chr1_5548	0.226495	0.722189
Pveronii_chr1_5881	1.67174	0.099176
Pveronii_chr1_4365	-1.11715	0.115506
Pveronii_chr1_819	2.28159	2.74847e-05	murI	Glutamate racemase
Pveronii_chr1_3067	2.27255	9.19834e-05	Alpha-ketoglutaric semialdehyde dehydrogenase
Pveronii_chr2_717	2.2592	4.76134e-08	dmpH	4-oxalocrotonate decarboxylase
Pveronii_chr1_5643	2.24639	1.1805e-07	pyrR	Bifunctional protein PyrR
Pveronii_chr1_5752	0.701154	0.0558135
Pveronii_chr1_5092	0.386296	0.564112
Pveronii_chr1_4934	2.23709	2.66732e-08	tgt	Queuine tRNA-ribosyltransferase
Pveronii_chr1_4750	-0.933716	0.335187
Pveronii_chr2_805	2.21848	4.60056e-09	3-oxoacyl-ACP reductase
Pveronii_chr1_5314	2.21729	1.66912e-06	aldA	Aldehyde dehydrogenase
Pveronii_chr1_302	2.21538	0.012615	tauD	Alpha-ketoglutarate-dependent taurine dioxygenase
Pveronii_chr1_1671	-0.373981	0.332334
Pveronii_chr1_3321	2.2074	2.10769e-07	hoxG	Uptake hydrogenase large subunit
Pveronii_chr1_2342	1.0491	0.104457
Pveronii_chr1_102	2.2051	0.000232419	gmhB	D-glycero-beta-D-manno-heptose-1,7-bisphosphate 7-phosphatase
Pveronii_chr1_2644	2.20148	2.05987e-06	metH	Methionine synthase
Pveronii_chr1_3869	0.615516	0.237422
Pveronii_chr1_1441	2.2013	0.00142808	pcaH	Protocatechuate 3,4-dioxygenase beta chain
Pveronii_chr1_1440	1.25811	0.115248
Pveronii_chr1_5639	2.17419	6.70152e-05	gshB	Glutathione synthetase
Pveronii_chr1_4528	-0.371609	0.476011
Pveronii_chr1_4183	0.474821	0.43568
Pveronii_chr1_678	0.13883	0.764934
Pveronii_chr1_2759	1.20302	0.116722
Pveronii_chr1_3735	-1.4316	0.361461
Pveronii_chr1_2724	2.17194	9.01982e-09	Carboxynorspermidine synthase
Pveronii_chr1_2131	-0.445443	0.320769
Pveronii_chr1_2584	2.16208	0.0166825	short-chain dehydrogenase
Pveronii_chr1_1337	0.46844	0.284677
Pveronii_chr1_5756	2.1589	3.56884e-07	2-octaprenyl-6-methoxyphenyl hydroxylase
Pveronii_chr2_714	2.15161	6.58478e-10	dmpE	2-hydroxypent-2,4-dienoate hydratase
Pveronii_chr1_3004	2.151	1.60747e-05	scu	3-hydroxyacyl-CoA dehydrogenase type-2
Pveronii_chr1_4927	0.336065	0.46102
Pveronii_chr1_1355	2.15052	4.20704e-08	pyrH	Uridylate kinase
Pveronii_plasmid_76	2.14439	2.58516e-07	8-amino-7-oxononanoate synthase
Pveronii_chr1_5652	-0.827009	0.0668715
Pveronii_chr1_4504	2.1432	9.02781e-06	thrH	Phosphoserine phosphatase ThrH
Pveronii_chr1_4572	0.19108	0.787914
Pveronii_chr1_4139	0.432673	0.317915
Pveronii_chr1_2313	2.142	6.69864e-08	cysS	Cysteine--tRNA ligase
Pveronii_chr1_1729	2.13032	3.37585e-09	pseI	Pseudaminic acid synthase
Pveronii_chr1_4349	2.10543	0.00855313	alpha-ribazole-5'-phosphate phosphatase
Pveronii_chr1_2405	2.10347	0.0064408	kdsB	3-deoxy-manno-octulosonate cytidylyltransferase
Pveronii_plasmid_156	0.892043	0.0807128
Pveronii_chr1_4412	0.512494	0.179948
Pveronii_chr1_4524	1.08087	0.214053
Pveronii_chr1_1461	#N/A	#N/A
Pveronii_chr1_1712	2.09759	4.53403e-06	hisC2	Histidinol-phosphate aminotransferase 2
Pveronii_chr1_4081	1.06704	0.0831464
Pveronii_chr1_4553	-0.584049	0.337921
Pveronii_chr1_413	2.09439	8.041e-07	hutU	Urocanate hydratase
Pveronii_chr1_4638	0.519544	0.197529
Pveronii_chr1_399	2.08911	0.000421988	glnA	Glutamine synthetase
Pveronii_chr1_1365	0.635335	0.346948
Pveronii_chr1_2348	2.08054	6.65767e-05	nuoI	NADH-quinone oxidoreductase subunit I
Pveronii_chr1_4891	2.07332	9.67023e-09	purL	Phosphoribosylformylglycinamidine synthase
Pveronii_chr1_2371	-0.729445	0.300926
Pveronii_chr1_3322	2.06743	0.000261258	hoxK	Uptake hydrogenase small subunit
Pveronii_chr1_404	0.0123974	0.978117
Pveronii_chr1_3435	2.05919	8.60886e-05	NAD(P)H dehydrogenase
Pveronii_chr1_1004	2.0466	0.000244181	gmhA	Phosphoheptose isomerase
Pveronii_chr1_3738	2.04533	0.00011405	Hydroxycinnamoyl-CoA hydratase-lyase
Pveronii_chr1_4436	0.680134	0.273361
Pveronii_chr1_1357	2.03852	1.23131e-06	uppS	Ditrans,polycis-undecaprenyl-diphosphate synthase ((2E,6E)-farnesyl-diphosphate specific)
Pveronii_chr1_625	2.03501	0.0117983	ureA	Urease subunit gamma
Pveronii_chr1_5916	0.419534	0.326624
Pveronii_chr1_592	0.658608	0.433929
Pveronii_chr1_660	2.02402	3.05056e-06	accB	Biotin carboxyl carrier protein of acetyl-CoA carboxylase
Pveronii_chr1_1939	0.372274	0.431894
Pveronii_chr1_1713	2.01557	0.000970466	aroA	3-phosphoshikimate 1-carboxyvinyltransferase
Pveronii_chr1_6133	2.00824	5.7852e-08	glmS	Glutamine--fructose-6-phosphate aminotransferase [isomerizing]
Pveronii_chr1_1811	2.00519	0.000182416	dgt2	Deoxyguanosinetriphosphate triphosphohydrolase-like protein
Pveronii_chr1_5108	1.99667	6.35967e-07	glmM	Phosphoglucosamine mutase
Pveronii_chr1_5644	1.99643	7.46604e-07	pyrB	Aspartate carbamoyltransferase
Pveronii_chr1_5454	1.98771	4.01607e-07	trpE	Anthranilate synthase component 1
Pveronii_chr1_5093	1.98655	0.000183285	panC	Pantothenate synthetase
Pveronii_chr1_564	-0.328122	0.454518
Pveronii_chr1_1956	1.98599	6.09723e-05	rbsK	Ribokinase
Pveronii_chr1_5349	0.630004	0.0903312
Pveronii_chr1_4776	1.98131	6.2836e-08	aspS	Aspartate--tRNA(Asp/Asn) ligase
Pveronii_chr1_2949	1.98048	5.11543e-06	2-nitropropane dioxygenase
Pveronii_chr1_5006	1.98038	4.21809e-05	folE1	GTP cyclohydrolase 1 1
Pveronii_chr1_4788	0.255002	0.70572
Pveronii_chr1_928	1.97897	0.0453809	Probable 5-dehydro-4-deoxyglucarate dehydratase
Pveronii_chr1_5022	0.33323	0.648431
Pveronii_chr1_5609	1.97158	3.42095e-07	metF	5,1-methylenetetrahydrofolate reductase
Pveronii_chr1_5350	1.96172	3.15775e-06	ribB	3,4-dihydroxy-2-butanone 4-phosphate synthase
Pveronii_chr1_838	1.95749	0.00266599	cysNC	Bifunctional enzyme CysN/CysC
Pveronii_chr1_3860	1.95542	2.16939e-06	alkJ	Alcohol dehydrogenase [acceptor]
Pveronii_chr1_4908	0.453991	0.353729
Pveronii_chr1_4685	-0.109349	0.84179
Pveronii_chr1_306	1.94677	1.38515e-08	gshA	Glutamate--cysteine ligase
Pveronii_chr1_1311	1.94238	9.29958e-10	lysS	Lysine--tRNA ligase
Pveronii_chr1_2582	1.93395	0.00510787	dihydroxyacetone kinase subunit K
Pveronii_chr1_648	1.91773	0.0058293	cobI	Precorrin-2 C(2)-methyltransferase
Pveronii_chr1_4979	2.04953	0.245585
Pveronii_chr1_5576	1.91528	1.05433e-05	betB	NAD/NADP-dependent betaine aldehyde dehydrogenase
Pveronii_chr1_1690	0.629714	0.208433
Pveronii_chr1_4639	0.380342	0.368364
Pveronii_chr1_5499	0.0424004	0.950586
Pveronii_chr1_265	1.03465	0.116722
Pveronii_chr1_3104	#N/A	#N/A
Pveronii_chr2_808	1.90967	0.00437786	regulatory [NiFe] hydrogenase large subunit
Pveronii_chr1_3973	-0.238923	0.776218
Pveronii_chr1_4242	#N/A	#N/A
Pveronii_chr1_3955	-0.424818	0.776305
Pveronii_chr1_4756	1.90781	3.45231e-07	sdaA	L-serine dehydratase
Pveronii_chr1_601	1.9025	8.36063e-07	isfD	Sulfoacetaldehyde reductase
Pveronii_chr1_5728	0.351379	0.554477
Pveronii_chr1_4481	1.8968	5.91765e-07	ppsA	Phosphoenolpyruvate synthase
Pveronii_chr1_1467	1.89394	5.11807e-08	bglX	Periplasmic beta-glucosidase
Pveronii_chr1_1214	-0.552848	0.509178
Pveronii_chr2_712	1.89187	2.4835e-06	dmpC	2-hydroxymuconic semialdehyde dehydrogenase
Pveronii_chr1_591	1.89098	2.18978e-06	nadE	NH(3)-dependent NAD(+) synthetase
Pveronii_chr1_972	1.89006	2.51955e-05	hisD	Histidinol dehydrogenase
Pveronii_chr1_5084	1.88435	0.00592696	aminotransferase
Pveronii_chr1_4158	1.87206	1.7688e-07	gltA	Citrate synthase
Pveronii_chr1_4824	0.602679	0.0929629
Pveronii_chr1_4687	-0.700831	0.266074
Pveronii_chr1_1238	1.87103	4.56759e-05	pyrC	Dihydroorotase
Pveronii_chr1_3466	0.933991	0.0574053
Pveronii_chr1_3172	-1.5147	0.275367
Pveronii_chr1_3523	0.148594	0.817011
Pveronii_chr1_866	0.193261	0.659238
Pveronii_chr1_4755	1.86754	0.000118838	gcvP	Glycine dehydrogenase (decarboxylating)
Pveronii_chr1_1649	1.85957	1.83169e-07	gap2	Glyceraldehyde-3-phosphate dehydrogenase-like protein
Pveronii_chr1_453	1.85795	5.57352e-07	argS	Arginine--tRNA ligase
Pveronii_chr1_4354	1.85767	0.000969598	cobD	Cobalamin biosynthesis protein CobD
Pveronii_chr1_2983	0.252512	0.792732
Pveronii_chr1_6016	0.566346	0.482596
Pveronii_chr2_850	1.85171	1.03834e-07	FAD-linked oxidase
Pveronii_chr1_3486	-0.952645	0.342268
Pveronii_chr1_2406	1.84892	0.032844	phosphotyrosine protein phosphatase
Pveronii_chr1_881	0.0794805	0.946578
Pveronii_chr1_122	-0.240362	0.899463
Pveronii_chr1_463	-0.946799	0.0673059
Pveronii_chr1_2403	-0.15298	0.767462
Pveronii_chr1_812	-0.792029	0.324395
Pveronii_chr1_4705	1.84626	0.000188851	eda	2-dehydro-3-deoxy-phosphogluconate aldolase
Pveronii_chr1_4812	1.84384	2.84788e-06	pykA	Pyruvate kinase II
Pveronii_chr1_1054	1.84059	0.0195929	algL	Alginate lyase
Pveronii_chr1_333	1.83708	0.00435295	rmlD	dTDP-4-dehydrorhamnose reductase
Pveronii_chr1_3423	1.83677	0.00125716	nrdB	Ribonucleoside-diphosphate reductase subunit beta
Pveronii_chr1_1637	1.83551	4.14344e-07	fadA	3-ketoacyl-CoA thiolase
Pveronii_chr1_4666	1.83535	1.20402e-05	glycerophosphoryl diester phosphodiesterase
Pveronii_chr1_1146	1.83422	1.22464e-08	pepA	Probable cytosol aminopeptidase
Pveronii_chr1_5270	-0.1973	0.674902
Pveronii_chr1_2312	1.83041	1.29626e-06	glnS	Glutamine--tRNA ligase
Pveronii_chr1_880	1.82527	0.0001981	PTS fructose transporter subunit IIA
Pveronii_chr1_1714	0.488209	0.238279
Pveronii_chr1_1832	1.82447	4.26474e-05	ccmF	Cytochrome c-type biogenesis protein CcmF
Pveronii_chr1_811	0.524733	0.491702
Pveronii_chr1_2599	1.81234	0.0189361	kdgK	2-dehydro-3-deoxygluconokinase
Pveronii_chr1_1322	1.80797	5.71484e-05	adk	Adenylate kinase
Pveronii_chr1_5676	-0.427317	0.529354
Pveronii_chr1_837	0.182188	0.841377
Pveronii_chr1_2960	-1.20699	0.0706417
Pveronii_chr2_839	1.80537	3.23204e-05	nahI	2-hydroxymuconic semialdehyde dehydrogenase
Pveronii_chr1_3631	0.411056	0.77659
Pveronii_chr1_4706	1.80502	6.09723e-05	pgl	6-phosphogluconolactonase
Pveronii_chr1_3996	0.145858	0.864208
Pveronii_plasmid_189	1.80186	6.00129e-06	LDHD	Probable D-lactate dehydrogenase, mitochondrial
Pveronii_chr1_5479	-0.309707	0.454708
Pveronii_chr1_5090	0.505913	0.314911
Pveronii_chr1_110	1.79039	8.34082e-06	fmt	Methionyl-tRNA formyltransferase
Pveronii_chr1_6044	0.0834141	0.910107
Pveronii_chr1_699	1.77259	0.000137774	Omega-amino acid--pyruvate aminotransferase
Pveronii_chr1_1726	0.750543	0.0868758
Pveronii_chr1_1375	-0.253614	0.625376
Pveronii_chr1_3832	0.0251815	0.963832
Pveronii_chr1_3396	0.151033	0.782031
Pveronii_chr1_4496	1.77228	0.000232762	prpB	2-methylisocitrate lyase
Pveronii_chr1_4648	1.77121	0.00132838	nrdB	Ribonucleoside-diphosphate reductase subunit beta
Pveronii_chr1_5921	1.7691	9.96425e-06	gmk	Guanylate kinase
Pveronii_chr1_623	1.76843	0.0339811	ttr	Acetyltransferase
Pveronii_chr1_938	1.76184	4.01457e-05	gatC	Aspartyl/glutamyl-tRNA(Asn/Gln) amidotransferase subunit C
Pveronii_chr1_5671	-0.00191672	0.997773
Pveronii_chr1_552	0.292315	0.481256
Pveronii_chr1_970	1.75437	4.11746e-05	murA	UDP-N-acetylglucosamine 1-carboxyvinyltransferase
Pveronii_chr1_1014	1.74416	0.00882465	mraY	Phospho-N-acetylmuramoyl-pentapeptide- transferase
Pveronii_chr1_5215	1.73523	0.000844286	glyA1	Serine hydroxymethyltransferase 1
Pveronii_chr1_1438	0.715452	0.340005
Pveronii_chr1_1439	0.493652	0.474068
Pveronii_chr1_1582	0.203656	0.779201
Pveronii_chr1_2360	1.73151	0.00207144	purB	Adenylosuccinate lyase
Pveronii_chr1_3252	-1.15552	0.206281
Pveronii_chr1_3690	1.60111	0.0775001
Pveronii_chr1_5271	1.72944	8.29276e-05	thiE	Thiamine-phosphate synthase
Pveronii_chr1_4632	1.72864	0.00117361	ribH2	6,7-dimethyl-8-ribityllumazine synthase 2
Pveronii_chr1_1445	0.393072	0.569404
Pveronii_chr1_4404	0.381301	0.355195
Pveronii_chr1_1366	1.72763	0.000234656	lpxB	Lipid-A-disaccharide synthase
Pveronii_chr1_116	1.71847	0.00205857	hemF	Oxygen-dependent coproporphyrinogen-III oxidase
Pveronii_chr1_849	1.71353	9.69979e-08	ispH	4-hydroxy-3-methylbut-2-enyl diphosphate reductase
Pveronii_chr1_4097	0.762835	0.188156
Pveronii_chr1_5501	1.71176	2.33767e-06	acyl-CoA dehydrogenase
Pveronii_chr1_2625	-0.0608823	0.899437
Pveronii_chr1_204	1.70281	4.84949e-05	pntAA	NAD(P) transhydrogenase subunit alpha part 1
Pveronii_chr1_4250	#N/A	#N/A
Pveronii_chr1_3099	#N/A	#N/A
Pveronii_chr1_4771	0.1839	0.748293
Pveronii_chr1_1249	1.7022	0.000129759	metG	Methionine--tRNA ligase
Pveronii_chr1_329	0.0746406	0.904728
Pveronii_chr1_3662	-1.41893	0.250643
Pveronii_chr1_407	0.108047	0.83489
Pveronii_chr1_381	1.2896	0.061711
Pveronii_chr1_5455	0.348729	0.623819
Pveronii_chr1_4852	1.68861	5.95217e-07	proS	Proline--tRNA ligase
Pveronii_chr1_4578	0.839984	0.0953613
Pveronii_chr1_4929	0.939048	0.095681
Pveronii_chr1_1807	1.68251	0.00359822	msrC	Free methionine-R-sulfoxide reductase
Pveronii_chr1_1652	-0.233282	0.677071
Pveronii_chr1_124	1.67666	0.00101551	dgoD	D-galactonate dehydratase
Pveronii_chr1_120	1.49561	0.0525689
Pveronii_chr1_4896	-0.380446	0.624966
Pveronii_chr1_1035	1.67655	9.4232e-05	ghrB	Glyoxylate/hydroxypyruvate reductase B
Pveronii_chr1_1645	0.994477	0.0999311
Pveronii_chr1_4130	1.67201	0.000145974	Putative esterase PA1618
Pveronii_chr1_5267	-0.067529	0.882185
Pveronii_chr1_129	1.67184	0.000104286	trpB	Tryptophan synthase beta chain
Pveronii_chr1_5342	1.65252	0.000651858	dxs	1-deoxy-D-xylulose-5-phosphate synthase
Pveronii_chr1_101	1.64867	0.00294418	glycerol acyltransferase
Pveronii_chr1_5482	-0.440151	0.267843
Pveronii_chr1_3007	1.64713	3.19825e-05	fadB1	Probable enoyl-CoA hydratase
Pveronii_chr1_2723	-1.4007	0.224476
Pveronii_chr1_4656	0.542789	0.404824
Pveronii_chr1_4073	1.6302	0.0159874	pcaG	Protocatechuate 3,4-dioxygenase alpha chain
Pveronii_chr1_1019	1.62817	4.42289e-05	ddl	D-alanine--D-alanine ligase
Pveronii_chr1_3964	0.647108	0.607226
Pveronii_chr1_2111	1.63353	0.177837
Pveronii_chr1_1163	-0.482697	0.593633
Pveronii_chr1_2847	-0.357736	0.531434
Pveronii_chr1_2693	1.62776	0.010402	5-dehydro-2-deoxygluconokinase
Pveronii_chr1_5623	1.6253	0.0424932	malonate decarboxylase subunit epsilon
Pveronii_chr1_622	1.69331	0.313451
Pveronii_chr1_912	1.62453	1.21968e-05	trpS	Tryptophan--tRNA ligase
Pveronii_chr1_4798	0.0309509	0.963832
Pveronii_chr1_5543	-0.772835	0.317915
Pveronii_chr1_3593	-1.67518	0.224922
Pveronii_chr1_1891	-0.912852	0.522531
Pveronii_chr1_5741	-0.0809558	0.849993
Pveronii_chr1_2725	1.62191	0.000923433	nspC	Carboxynorspermidine/carboxyspermidine decarboxylase
Pveronii_chr1_335	1.61899	0.000298958	rmlA	Glucose-1-phosphate thymidylyltransferase
Pveronii_chr1_4886	1.14874	0.17798
Pveronii_chr1_179	-0.363531	0.40008
Pveronii_chr1_4243	-1.55487	0.227788
Pveronii_chr1_874	-0.185522	0.753807
Pveronii_chr1_562	-0.0121439	0.987815
Pveronii_chr1_6021	-0.893564	0.200725
Pveronii_chr1_4226	-0.336299	0.476093
Pveronii_chr1_3749	0.48057	0.776452
Pveronii_chr1_1463	#N/A	#N/A
Pveronii_chr1_3552	-1.15836	0.144669
Pveronii_chr1_1958	1.61391	0.000245967	hypothetical protein
Pveronii_chr1_1689	1.59595	0.00677922	haloacid dehalogenase
Pveronii_chr1_6029	-1.40292	0.240237
Pveronii_chr1_5645	0.646824	0.128471
Pveronii_chr1_5550	1.58889	1.60943e-06	ltaE	Low specificity L-threonine aldolase
Pveronii_chr1_2809	0.378111	0.480805
Pveronii_chr1_420	0.516977	0.453503
Pveronii_chr1_2740	0.896108	0.0881396
Pveronii_chr1_2911	-0.950092	0.534007
Pveronii_chr1_5171	-0.795596	0.195153
Pveronii_chr1_2910	-0.567529	0.789908
Pveronii_chr1_4228	0.3986	0.557506
Pveronii_chr1_4749	-0.707871	0.437684
Pveronii_chr1_4379	0.0424386	0.979038
Pveronii_chr1_4229	0.0825506	0.924246
Pveronii_chr1_840	1.5846	0.000444633	pta	Phosphate acetyltransferase
Pveronii_chr1_5347	1.57785	0.018794	thiL	Thiamine-monophosphate kinase
Pveronii_chr1_5598	1.5732	1.8045e-06	metK	S-adenosylmethionine synthase
Pveronii_chr1_691	0.746404	0.0940356
Pveronii_chr1_2258	0.77899	0.189548
Pveronii_chr1_1964	1.56687	2.69185e-05	thrS	Threonine--tRNA ligase
Pveronii_chr1_1801	1.54862	0.0193333	alaA	Glutamate-pyruvate aminotransferase AlaA
Pveronii_chr1_4210	-0.340267	0.768186
Pveronii_chr1_5608	1.5479	1.18279e-05	ahcY	Adenosylhomocysteinase
Pveronii_chr1_5346	0.543321	0.250643
Pveronii_chr1_3493	-0.399991	0.650013
Pveronii_chr1_1015	1.54188	0.00455965	murD	UDP-N-acetylmuramoylalanine--D-glutamate ligase
Pveronii_chr1_5894	1.54119	0.00173008	alr	Alanine racemase
Pveronii_chr1_1559	0.167872	0.696425
Pveronii_chr1_2275	-0.0398897	0.961903
Pveronii_chr1_550	1.54051	0.000337257	phosphoserine phosphatase
Pveronii_chr1_541	-0.11652	0.81259
Pveronii_chr1_2565	0.0551042	0.959201
Pveronii_chr1_1358	1.53011	0.00144561	cdsA	Phosphatidate cytidylyltransferase
Pveronii_chr1_5683	1.52939	0.000293975	ilvD	Dihydroxy-acid dehydratase
Pveronii_chr1_1023	1.52277	3.39247e-05	lpxC	UDP-3-O-[3-hydroxymyristoyl] N-acetylglucosamine deacetylase
Pveronii_chr1_5473	0.792691	0.0855227
Pveronii_chr1_681	-0.475287	0.272268
Pveronii_chr1_6098	0.56328	0.12779
Pveronii_chr1_1792	1.51183	0.000300507	DHS1	Phospho-2-dehydro-3-deoxyheptonate aldolase 1, chloroplastic
Pveronii_chr2_761	-0.403746	0.312827
Pveronii_chr1_5696	0.879106	0.0747741
Pveronii_chr1_6035	-0.407175	0.585759
Pveronii_chr1_5884	1.50977	0.0161847	GntR family transcriptional regulator
Pveronii_chr1_5447	1.50687	0.000123277	coq7	2-nonaprenyl-3-methyl-6-methoxy-1,4-benzoquinol hydroxylase
Pveronii_chr1_5710	0.828996	0.243833
Pveronii_chr1_4636	1.50302	0.0409494	astD	N-succinylglutamate 5-semialdehyde dehydrogenase
Pveronii_chr1_5729	1.50301	0.000393653	glutamine synthetase
Pveronii_chr1_3283	1.50014	0.0166076	lapF	Acetaldehyde dehydrogenase 1
Pveronii_chr1_5109	1.49915	0.00132029	folP	Dihydropteroate synthase
Pveronii_chr1_888	0.41846	0.294187
Pveronii_chr1_104	1.49833	0.00493396	glyQ	Glycine--tRNA ligase alpha subunit
Pveronii_chr1_667	0.272485	0.492398
Pveronii_chr1_644	1.4978	0.028246	cobalt-precorrin-6x reductase
Pveronii_chr1_5985	-0.100188	0.859293
Pveronii_chr1_5984	0.779703	0.0534684
Pveronii_chr1_4123	-1.1238	0.164132
Pveronii_chr1_1321	0.384673	0.41889
Pveronii_chr1_1309	1.4978	0.000219943	diguanylate cyclase
Pveronii_chr1_2824	1.49712	0.00068116	diguanylate cyclase
Pveronii_chr1_5655	1.4884	0.00221445	Non-canonical purine NTP pyrophosphatase
Pveronii_chr1_1446	1.03497	0.0871266
Pveronii_chr1_2552	1.48689	0.00236872	ribonucleoside triphosphate reductase
Pveronii_chr1_5451	0.686255	0.0585504
Pveronii_chr1_5456	1.48458	0.018946	rpe	Ribulose-phosphate 3-epimerase
Pveronii_chr1_4433	1.48412	0.00482769	hemN	Oxygen-independent coproporphyrinogen-III oxidase
Pveronii_chr1_1232	1.47539	0.000658951	argF	Ornithine carbamoyltransferase
Pveronii_chr1_4430	1.47194	0.000613954	carbonate dehydratase
Pveronii_chr1_5966	1.47004	0.0191959	ubiC2	Probable chorismate pyruvate-lyase 2
Pveronii_chr1_3285	-0.479526	0.659806
Pveronii_chr2_748	0.169126	0.713892
Pveronii_chr1_4637	1.46135	0.00463242	aruG	Arginine N-succinyltransferase subunit beta
Pveronii_chr1_3353	0.973419	0.362154
Pveronii_chr1_1711	1.46058	0.00484761	pheA	P-protein
Pveronii_chr1_963	1.45941	0.000532329	kdsD	Arabinose 5-phosphate isomerase KdsD
Pveronii_chr1_3726	#N/A	#N/A
Pveronii_chr1_3945	-1.04904	0.395024
Pveronii_chr1_1282	1.45759	0.00422993	fpr	Ferredoxin--NADP reductase
Pveronii_chr1_2356	1.45752	0.00226454	aceA	Isocitrate lyase
Pveronii_chr1_117	1.45359	0.0018508	aroE	Shikimate dehydrogenase (NADP(+))
Pveronii_chr1_1480	1.45107	0.00565178	yiaY	Probable alcohol dehydrogenase
Pveronii_chr1_1936	1.44635	0.000191966	folC	Bifunctional protein FolC
Pveronii_chr1_2407	1.44514	0.00694323	murB	UDP-N-acetylenolpyruvoylglucosamine reductase
Pveronii_chr1_4495	1.44362	0.000200695	prpC	2-methylcitrate synthase
Pveronii_chr1_4457	1.43944	0.00579993	guaD	Guanine deaminase
Pveronii_chr1_3839	1.54357	0.0586573
Pveronii_chr1_5656	1.43762	0.00340904	yggW	Oxygen-independent coproporphyrinogen-III oxidase-like protein YggW
Pveronii_chr1_382	1.43592	0.000510548	hisH	Imidazole glycerol phosphate synthase subunit HisH
Pveronii_chr1_5517	0.698329	0.260499
Pveronii_chr1_1541	0.589394	0.348229
Pveronii_chr1_2297	0.823849	0.0858959
Pveronii_chr1_311	1.42453	0.00142121	rimK	Probable alpha-L-glutamate ligase
Pveronii_chr1_334	1.42369	0.000355526	rmlC	dTDP-4-dehydrorhamnose 3,5-epimerase
Pveronii_chr1_2757	1.41858	0.0431999	3-ketoacyl-ACP reductase
Pveronii_chr1_4571	1.41851	0.000244113	fabG	3-oxoacyl-[acyl-carrier-protein] reductase FabG
Pveronii_chr1_2696	0.814201	0.163927
Pveronii_chr1_4707	1.41804	0.000444077	zwf	Glucose-6-phosphate 1-dehydrogenase
Pveronii_chr1_1341	1.41695	0.00113408	dapE	Succinyl-diaminopimelate desuccinylase
Pveronii_chr1_5859	1.41523	0.00463242	hypothetical protein
Pveronii_chr1_4501	0.977492	0.0810176
Pveronii_chr1_2384	1.41267	0.00102678	carnitine dehydratase
Pveronii_chr1_3006	1.41109	0.00338126	mmgC	Acyl-CoA dehydrogenase
Pveronii_chr1_1774	1.40815	4.12308e-06	aroF	Phospho-2-dehydro-3-deoxyheptonate aldolase, Tyr-sensitive
Pveronii_chr1_3350	1.23997	0.23593
Pveronii_chr1_2818	1.40491	0.00227302	amidase
Pveronii_chr1_3728	#N/A	#N/A
Pveronii_chr1_1012	1.40435	0.0241137	murE	UDP-N-acetylmuramoyl-L-alanyl-D-glutamate--2,6- diaminopimelate ligase
Pveronii_chr1_5659	1.40351	0.00268223	thiG	Thiazole synthase
Pveronii_chr1_2779	1.40066	0.0011831	gdhB	NAD-specific glutamate dehydrogenase
Pveronii_chr1_3282	-1.26295	0.268641
Pveronii_chr1_712	0.464703	0.349912
Pveronii_chr1_4888	1.39762	0.041597	N-acetyl-D-glucosamine phosphotransferase system transporter
Pveronii_chr1_317	1.39508	0.0115039	pckA	Phosphoenolpyruvate carboxykinase [ATP]
Pveronii_chr1_5095	1.39369	0.0156964	acsA2	Acetyl-coenzyme A synthetase 2
Pveronii_chr1_950	-0.642285	0.611365
Pveronii_chr1_3430	1.38735	0.0166552	Ech1	Delta(3,5)-Delta(2,4)-dienoyl-CoA isomerase, mitochondrial
Pveronii_chr1_201	1.38056	0.00462194	cat1	Succinyl-CoA:coenzyme A transferase
Pveronii_chr1_4698	1.37094	0.000736616	fadD	Long-chain-fatty-acid--CoA ligase
Pveronii_chr1_2786	1.36089	0.0185071	short-chain dehydrogenase
Pveronii_chr1_1704	1.35433	0.00732687	gph2	Phosphoglycolate phosphatase 2
Pveronii_chr1_3222	1.10341	0.160071
Pveronii_chr1_931	-0.452298	0.385774
Pveronii_chr1_1292	1.35055	0.000366468	prr	Gamma-aminobutyraldehyde dehydrogenase
Pveronii_chr1_5181	-0.297384	0.716458
Pveronii_chr1_3694	-0.10032	0.923843
Pveronii_chr1_3065	0.866972	0.205047
Pveronii_chr1_1377	1.33288	0.00256159	frmA	S-(hydroxymethyl)glutathione dehydrogenase
Pveronii_chr1_4569	1.33059	0.000222169	fabF	3-oxoacyl-[acyl-carrier-protein] synthase 2
Pveronii_chr1_1928	1.3232	0.00433407	leuB	3-isopropylmalate dehydrogenase
Pveronii_chr1_2286	-0.562199	0.476221
Pveronii_chr1_3432	1.32301	0.0478888	aroA	3-phosphoshikimate 1-carboxyvinyltransferase
Pveronii_chr1_1512	0.538814	0.157557
Pveronii_chr1_2293	-0.610056	0.203667
Pveronii_chr1_4259	0.401524	0.379454
Pveronii_chr1_5214	1.32287	0.00120208	diguanylate phosphodiesterase
Pveronii_chr1_3963	-1.09967	0.0977454
Pveronii_chr1_4523	-0.107967	0.833469
Pveronii_chr1_1929	1.3207	0.00100649	asd	Aspartate-semialdehyde dehydrogenase
Pveronii_chr1_976	1.32011	0.00388937	hypoxanthine phosphoribosyltransferase
Pveronii_chr1_4156	1.31673	0.0319078	succinate dehydrogenase
Pveronii_chr1_1622	0.66088	0.117586
Pveronii_chr1_4375	0.159558	0.739563
Pveronii_chr1_4486	-0.169212	0.815901
Pveronii_chr1_1378	1.31557	0.0134169	yeiG	S-formylglutathione hydrolase YeiG
Pveronii_chr1_1371	1.31162	0.00287227	pyrG	CTP synthase
Pveronii_chr1_1925	0.496056	0.325188
Pveronii_chr1_1926	0.63798	0.213319
Pveronii_chr1_3609	0.867138	0.404444
Pveronii_chr1_5706	1.30919	0.000241861	ilvA	L-threonine dehydratase biosynthetic IlvA
Pveronii_chr1_5912	1.30908	0.000486241	dut	Deoxyuridine 5'-triphosphate nucleotidohydrolase
Pveronii_chr1_1733	0.237344	0.666983
Pveronii_chr1_3635	0.736203	0.164132
Pveronii_chr1_5591	1.29522	0.00121808	fba	Fructose-bisphosphate aldolase
Pveronii_chr1_1601	1.08197	0.160266
Pveronii_chr1_2848	-0.951593	0.214265
Pveronii_chr1_384	1.28443	0.018376	hisA	1-(5-phosphoribosyl)-5-[(5- phosphoribosylamino)methylideneamino] imidazole-4-carboxamide isomerase
Pveronii_chr1_1710	1.28076	0.000674878	serC	Phosphoserine aminotransferase
Pveronii_chr1_5804	-0.621696	0.109206
Pveronii_chr1_4490	-0.203273	0.747155
Pveronii_chr1_4635	1.28073	0.00311034	astB	N-succinylarginine dihydrolase
Pveronii_chr1_128	1.26863	0.00920821	trpA	Tryptophan synthase alpha chain
Pveronii_chr1_468	1.26731	0.000254457	hemE	Uroporphyrinogen decarboxylase
Pveronii_chr1_464	0.622342	0.0593854
Pveronii_chr1_4203	-0.273523	0.540199
Pveronii_chr1_5614	1.26469	6.98569e-05	bioA	Adenosylmethionine-8-amino-7-oxononanoate aminotransferase
Pveronii_chr1_4573	1.257	0.0129769	plsX	Phosphate acyltransferase
Pveronii_chr1_2674	-0.344044	0.55767
Pveronii_chr1_1940	0.223487	0.745055
Pveronii_chr1_971	1.25409	0.00200137	hisG	ATP phosphoribosyltransferase
Pveronii_chr1_419	0.499237	0.465858
Pveronii_chr1_418	0.171283	0.786554
Pveronii_chr1_872	1.25004	0.0126614	nadC	Nicotinate-nucleotide pyrophosphorylase [carboxylating]
Pveronii_chr1_5805	-0.167278	0.740722
Pveronii_chr1_3938	4.64	0.0650041
Pveronii_chr1_5338	0.549361	0.583048
Pveronii_chr1_3716	0.559105	0.170353
Pveronii_chr1_5807	1.2486	0.000831894	argH	Argininosuccinate lyase
Pveronii_chr1_5351	1.24573	0.00128713	ribE	Riboflavin synthase
Pveronii_chr1_5570	-0.0584031	0.959201
Pveronii_chr1_2598	1.38237	0.0759693
Pveronii_chr1_1636	1.23617	0.00275227	fadB	Fatty acid oxidation complex subunit alpha
Pveronii_chr1_1050	1.23523	0.00689421	algA	Alginate biosynthesis protein AlgA
Pveronii_chr1_5914	1.23128	0.000157918	algC	Phosphomannomutase/phosphoglucomutase
Pveronii_plasmid_162	1.22911	0.0122594	fabI1	Enoyl-[acyl-carrier-protein] reductase [NADH] 1
Pveronii_chr1_4364	1.22746	0.0116616	purM	Phosphoribosylformylglycinamidine cyclo-ligase
Pveronii_chr1_4009	-0.217169	0.562476
Pveronii_chr1_5222	1.22705	0.00453499	katB	Catalase
Pveronii_chr1_1379	0.0611316	0.958936
Pveronii_chr1_833	0.217204	0.60988
Pveronii_chr1_5899	1.21875	0.0176447	puuB	Gamma-glutamylputrescine oxidoreductase
Pveronii_chr1_441	1.21425	0.000799589	ubiE	Ubiquinone/menaquinone biosynthesis C-methyltransferase UbiE
Pveronii_chr2_749	1.21295	0.00301279	ipbG	Acetaldehyde dehydrogenase
Pveronii_chr1_421	1.19739	0.0425826	N-formylglutamate amidohydrolase
Pveronii_chr1_2743	-1.32122	0.0634338
Pveronii_chr1_5911	1.18617	0.0296629	coaBC	Coenzyme A biosynthesis bifunctional protein CoaBC
Pveronii_chr1_5341	1.18583	0.0420876	ispA	Farnesyl diphosphate synthase
Pveronii_chr1_569	1.18406	0.0100849	hisZ	ATP phosphoribosyltransferase regulatory subunit
Pveronii_chr1_5981	0.549154	0.220848
Pveronii_chr1_4709	-0.0950551	0.878211
Pveronii_chr1_1724	1.17908	0.000545215	pseB	UDP-N-acetylglucosamine 4,6-dehydratase (inverting)
Pveronii_chr1_4862	-0.329179	0.418504
Pveronii_chr2_682	1.17813	0.0153936	monooxygenase
Pveronii_chr1_5107	-0.249161	0.697996
Pveronii_chr1_3703	0.732687	0.371852
Pveronii_chr1_5707	-0.217319	0.57844
Pveronii_chr1_2588	-0.630488	0.612922
Pveronii_chr1_5816	1.17021	0.016351	dapF	Diaminopimelate epimerase
Pveronii_chr1_3873	1.16818	0.00239404	hemB	Delta-aminolevulinic acid dehydratase
Pveronii_chr1_5050	1.1624	0.0440789	kynA	Tryptophan 2,3-dioxygenase
Pveronii_chr1_1848	-0.317145	0.479971
Pveronii_chr1_1934	-0.502427	0.44366
Pveronii_chr1_1587	-0.960231	0.0860679
Pveronii_chr1_3216	-0.531502	0.175276
Pveronii_chr1_4373	1.16197	0.0137203	relA	GTP pyrophosphokinase
Pveronii_chr1_3101	-0.789719	0.504569
Pveronii_chr1_5043	-0.0545382	0.959201
Pveronii_chr1_5437	0.722881	0.0775216
Pveronii_chr1_3009	1.14379	0.0196775	crotonase
Pveronii_chr1_5923	1.14343	0.0067878	spoT	Guanosine-3',5'-bis(diphosphate) 3'-pyrophosphohydrolase
Pveronii_chr1_4631	1.13556	0.0049754	ltaE	Low specificity L-threonine aldolase
Pveronii_chr1_5445	1.13528	0.00668991	short-chain dehydrogenase
Pveronii_chr1_4633	1.13385	0.0016	astE	Succinylglutamate desuccinylase
Pveronii_chr1_5316	1.12773	0.0208095	eutB	Ethanolamine ammonia-lyase heavy chain
Pveronii_chr1_1727	1.12443	0.00551833	polysaccharide biosynthesis protein
Pveronii_chr1_5815	1.12092	0.00226419	lysA	Diaminopimelate decarboxylase
Pveronii_chr1_3428	1.10847	0.0190295	nudC	NADH pyrophosphatase
Pveronii_chr1_5999	1.10646	0.0122101	homocysteine methyltransferase
Pveronii_chr1_5094	1.08016	0.000623219	pgi	Glucose-6-phosphate isomerase
Pveronii_chr1_298	1.06171	0.0110956	srpH	Serine acetyltransferase, plasmid
Pveronii_chr1_4372	1.05832	0.0057861	mazG	Nucleoside triphosphate pyrophosphohydrolase
Pveronii_chr1_5441	1.05564	0.0344315	argC	N-acetyl-gamma-glutamyl-phosphate reductase
Pveronii_chr1_4487	1.05101	0.0376875	serine O-acetyltransferase
Pveronii_chr1_337	1.04352	0.00929696	hypothetical protein
Pveronii_chr2_51	1.03901	0.0189361	putative reductase protein
Pveronii_chr1_336	1.03073	0.00377963	rfbB1	dTDP-glucose 4,6-dehydratase
Pveronii_chr1_4485	1.02446	0.0154739	sulfurylase
Pveronii_chr1_4925	1.01392	0.0447063	iscS	Cysteine desulfurase IscS
Pveronii_chr1_5772	1.00669	0.0235331	ubiD	3-octaprenyl-4-hydroxybenzoate carboxy-lyase
Pveronii_chr1_1386	0.999258	0.0252047	dcd	Deoxycytidine triphosphate deaminase
Pveronii_chr1_3879	0.997316	0.0350215	selD	Selenide, water dikinase
Pveronii_chr1_4699	0.760237	0.0717665
Pveronii_chr1_5275	0.966557	0.0420277	miaB	tRNA-2-methylthio-N(6)-dimethylallyladenosine synthase
Pveronii_chr1_3055	0.803933	0.285346
Pveronii_chr1_5298	0.946415	0.0499743	nadD	Probable nicotinate-nucleotide adenylyltransferase
Pveronii_chr1_4131	-0.418778	0.425541
Pveronii_chr1_2760	0.744395	0.138321
Pveronii_chr1_2977	0.904846	0.0118877	NADP-dependent oxidoreductase
Pveronii_chr1_4258	0.902243	0.0333606	acdh-6	Probable acyl-CoA dehydrogenase 6
Pveronii_chr1_2296	0.566246	0.23032
Pveronii_plasmid_73	0.302774	0.480298
Pveronii_chr1_3268	-0.842222	0.346323
Pveronii_chr1_4249	-0.663077	0.214368
Pveronii_chr1_3098	-1.08836	0.368598
Pveronii_chr1_2491	0.900333	0.0495925	cobF	Precorrin-6A synthase [deacetylating]
Pveronii_chr1_844	0.892666	0.0267543	ribF	Riboflavin biosynthesis protein RibF
Pveronii_chr1_2685	-0.762634	0.342003
Pveronii_chr1_5915	0.889024	0.0147632	argB	Acetylglutamate kinase
Pveronii_chr1_5730	0.825307	0.0624954
Pveronii_chr1_1909	0.886034	0.0135902	aspC	Aspartate aminotransferase
Pveronii_chr1_1602	0.475529	0.571908
Pveronii_chr1_3857	0.0755615	0.871411
Pveronii_chr2_750	0.869442	0.0432636	tesG	4-hydroxy-2-oxovalerate aldolase 2
Pveronii_chr1_5786	0.865204	0.0175948	ppx	Exopolyphosphatase
Pveronii_chr1_5595	0.862356	0.0369709	epd	D-erythrose-4-phosphate dehydrogenase
Pveronii_chr2_747	0.860503	0.0199067	ipbC	Catechol 2,3 deoxygenase
Pveronii_chr1_975	0.847368	0.0150817	upp	Uracil phosphoribosyltransferase
Pveronii_chr1_732	0.782424	0.148001
Pveronii_chr1_437	0.844927	0.0194278	hisE	Phosphoribosyl-ATP pyrophosphatase
Pveronii_chr1_170	0.843312	0.0243591	thrB	Homoserine kinase
Pveronii_chr1_1018	1.26618	0.0647849
Pveronii_chr1_94	0.841216	0.0365793	cytochrome P45
Pveronii_chr1_5788	0.837396	0.0394249	hemB	Delta-aminolevulinic acid dehydratase
Pveronii_chr1_1013	0.667547	0.292349
Pveronii_chr1_5018	0.827938	0.0203085	proB	Glutamate 5-kinase
Pveronii_chr1_2354	0.798687	0.0466928	nuoB	NADH-quinone oxidoreductase subunit B
Pveronii_chr1_5761	0.0960036	0.870751
Pveronii_chr1_5506	0.93777	0.154741
Pveronii_chr1_438	0.766716	0.0431014	hisI1	Phosphoribosyl-AMP cyclohydrolase 1
Pveronii_chr1_2129	0.728063	0.0356664	ilvE	Branched-chain-amino-acid aminotransferase
Pveronii_chr1_5711	0.690018	0.0434498	FAD-linked oxidase
Pveronii_chr1_1504	1.54103	0.382473
Pveronii_chr1_2291	-0.872223	0.0778522
Pveronii_chr1_5268	-0.650845	0.0366768	aidB	Putative acyl-CoA dehydrogenase AidB
Pveronii_chr1_148	-0.717747	0.0452401	cynT	Carbonic anhydrase
Pveronii_chr1_915	-0.741095	0.0379898	Acadl	Long-chain specific acyl-CoA dehydrogenase, mitochondrial
Pveronii_chr1_1235	-0.756732	0.0489632	bfr	Bacterioferritin
Pveronii_chr1_4186	-1.21959	0.0896816
Pveronii_chr1_5116	-0.170636	0.745055
Pveronii_chr1_4260	0.304385	0.599313
Pveronii_chr1_6006	1.32372	0.0604549
Pveronii_chr1_3889	-0.772572	0.038498	Shikimate 5-dehydrogenase-like protein HI_67
Pveronii_chr1_1799	-0.783764	0.0305337	tpm	Thiopurine S-methyltransferase
Pveronii_chr1_3868	-0.792016	0.0425826	lpsJ	Succinyl-CoA:3-ketoacid coenzyme A transferase subunit B
Pveronii_chr1_1935	-0.208522	0.752747
Pveronii_chr1_2294	-0.341106	0.486839
Pveronii_chr1_3509	-0.7925	0.0204156	yqeC	Putative 6-phosphogluconate dehydrogenase YqeC
Pveronii_chr1_1570	-0.475899	0.599911
Pveronii_chr1_2812	-0.831911	0.0265662	yghX	Putative uncharacterized protein YghX
Pveronii_chr1_1370	-0.843772	0.0403665	tilS	tRNA(Ile)-lysidine synthase
Pveronii_chr1_4646	-0.856207	0.0471209	acsA1	Acetyl-coenzyme A synthetase 1
Pveronii_chr1_5901	-0.862407	0.0441811	yjiR	Uncharacterized HTH-type transcriptional regulator YjiR
Pveronii_chr1_5507	0.569432	0.283965
Pveronii_chr1_5508	-0.223714	0.694619
Pveronii_chr1_5010	-0.877048	0.00861247	Glucosaminate ammonia-lyase
Pveronii_chr1_5560	-0.904726	0.0209596	tyrosinase
Pveronii_chr1_3116	-0.920454	0.0358542	short-chain dehydrogenase
Pveronii_chr1_269	-0.932081	0.00281695	diguanylate cyclase
Pveronii_chr1_3332	-0.953186	0.0386556	puuA	Gamma-glutamylputrescine synthetase PuuA
Pveronii_plasmid_336	-0.993436	0.0403284	ATPase
Pveronii_chr1_2079	-1.03425	0.0230192	hypothetical protein
Pveronii_plasmid_159	-1.03904	0.010448	phbB	Acetoacetyl-CoA reductase
Pveronii_chr1_2172	-1.04952	0.0105341	preA	NAD-dependent dihydropyrimidine dehydrogenase subunit PreA
Pveronii_chr1_3867	-1.05788	0.00658077	scoA	Probable succinyl-CoA:3-ketoacid coenzyme A transferase subunit A
Pveronii_chr1_3427	-1.06771	0.00843371	pcs	Phosphatidylcholine synthase
Pveronii_chr1_152	-0.242402	0.714544
Pveronii_chr1_2966	-1.07654	0.0154714	AGD2	Probable aldo-keto reductase 2
Pveronii_chr1_151	-0.819127	0.0767818
Pveronii_chr1_4509	-1.08226	0.0489646	bdcA	Cyclic-di-GMP-binding biofilm dispersal mediator protein
Pveronii_chr1_2687	-1.08356	0.012012	FAD-dependent oxidoreductase
Pveronii_plasmid_85	-1.10235	0.0173535	gdhA	Quinoprotein glucose dehydrogenase A
Pveronii_chr1_1444	-1.1238	0.00479392	pcaB	3-carboxy-cis,cis-muconate cycloisomerase
Pveronii_chr1_2511	-0.36024	0.729126
Pveronii_chr1_4473	-1.22876	0.153264
Pveronii_chr1_2647	-0.0369162	0.950009
Pveronii_chr1_2528	-3.15465	0.0788298
Pveronii_chr1_1364	0.243822	0.708686
Pveronii_chr1_3634	0.0940706	0.922557
Pveronii_chr1_1369	-1.14788	0.0213648	accA	Acetyl-coenzyme A carboxylase carboxyl transferase subunit alpha
Pveronii_chr1_145	-1.15925	0.0398142	Gluconate 2-dehydrogenase flavoprotein
Pveronii_chr1_1156	-1.20032	0.0489216	CRISPR-associated protein Csn1
Pveronii_chr1_4314	-1.25117	0.00213514	beta-ketoacyl-ACP synthase
Pveronii_chr1_5751	-0.926804	0.145628
Pveronii_chr1_4754	0.0110035	0.992113
Pveronii_chr1_945	-1.26347	0.00432283	NLP2	Nitrilase-like protein 2
Pveronii_chr1_5768	-1.27732	0.00416683	Quinone oxidoreductase-like protein 2 homolog
Pveronii_chr1_4181	-1.30881	3.3713e-05	fumC	Fumarate hydratase class II
Pveronii_chr1_5589	-0.400998	0.369453
Pveronii_chr1_4700	-1.33445	6.68133e-05	alpha/beta hydrolase
Pveronii_chr1_663	0.0751615	0.862674
Pveronii_chr1_4462	-0.917257	0.110659
Pveronii_chr1_2678	-1.36542	0.00199088	budC	Diacetyl reductase [(S)-acetoin forming]
Pveronii_chr1_2174	-1.36822	0.00152966	dht	D-hydantoinase/dihydropyrimidinase
Pveronii_chr1_4517	-0.418036	0.340248
Pveronii_chr1_4173	-0.140578	0.741037
Pveronii_chr1_1024	-0.393446	0.306882
Pveronii_chr1_267	-1.51824	0.160063
Pveronii_chr1_815	-0.568904	0.372555
Pveronii_chr1_4105	-1.39546	0.0154714	AAE7	Acetate/butyrate--CoA ligase AAE7, peroxisomal
Pveronii_chr1_3762	-1.39619	0.0359072	adhP	Alcohol dehydrogenase, propanol-preferring
Pveronii_chr1_3581	0.634965	0.143222
Pveronii_chr1_5803	0.544986	0.217196
Pveronii_chr1_2572	-1.39752	0.0435075	tkt	Transketolase
Pveronii_chr1_1798	-1.40387	0.00292982	LIGB	Extradiol ring-cleavage dioxygenase
Pveronii_chr1_4233	-0.488415	0.325148
Pveronii_chr1_106	0.765204	0.0670584
Pveronii_chr1_536	-0.204863	0.716966
Pveronii_chr1_5160	-1.40519	0.0126176	short-chain dehydrogenase
Pveronii_chr1_2176	-1.41971	0.000427983	allantoate amidohydrolase
Pveronii_chr1_1017	0.897808	0.181888
Pveronii_chr1_5812	-1.42193	0.000282277	adenylate cyclase
Pveronii_chr1_307	2.06166	0.0510346
Pveronii_chr1_4568	1.02047	0.105988
Pveronii_chr1_4889	0.317421	0.702765
Pveronii_chr1_4897	#N/A	#N/A
Pveronii_chr1_4606	-1.42702	0.0150453	quiA	Quinate/shikimate dehydrogenase (quinone)
Pveronii_chr1_4894	-0.482882	0.367265
Pveronii_chr1_882	0.257939	0.673177
Pveronii_chr1_1201	-1.43369	0.000505587	diguanylate cyclase
Pveronii_chr1_3469	-1.43734	0.0138522	ilvA	L-threonine dehydratase biosynthetic IlvA
Pveronii_chr1_5054	-1.44939	0.000113298	ALDH6B2	Methylmalonate-semialdehyde dehydrogenase [acylating], mitochondrial
Pveronii_chr1_1736	-0.133747	0.771189
Pveronii_chr1_3465	-1.45717	0.0247168	Mannitol 2-dehydrogenase
Pveronii_chr1_4751	-1.49518	0.0473355	arcC	Carbamate kinase
Pveronii_chr1_215	-1.31186	0.146673
Pveronii_chr2_215	-1.53539	0.000293975	hypothetical protein
Pveronii_chr1_5039	-1.55853	0.00241825	kynU	Kynureninase
Pveronii_chr1_1942	-1.57058	0.000651381	puuB	Gamma-glutamylputrescine oxidoreductase
Pveronii_chr1_3951	-1.57831	0.017213	dhaS	Putative aldehyde dehydrogenase DhaS
Pveronii_chr1_400	-0.430482	0.280486
Pveronii_chr1_5967	0.978023	0.238391
Pveronii_chr1_3543	-1.58597	0.0227443	peptide synthase
Pveronii_chr1_2629	-1.59405	8.17457e-05	Lysine decarboxylase
Pveronii_chr1_5755	1.08875	0.0604302
Pveronii_chr1_1409	-1.60022	1.99315e-05	cysteine synthase
Pveronii_chr1_5310	0.894629	0.206422
Pveronii_chr1_5486	-1.60752	0.000305926	diguanylate cyclase
Pveronii_chr1_2965	-1.61377	0.000120191	ahpF	Alkyl hydroperoxide reductase subunit F
Pveronii_chr1_2310	1.09919	0.152396
Pveronii_chr1_962	0.438212	0.357659
Pveronii_chr1_3027	-1.62144	0.00246785	choloylglycine hydrolase
Pveronii_chr1_530	0.818972	0.0874786
Pveronii_chr1_1866	-1.6536	0.0297056	maeB	NADP-dependent malic enzyme
Pveronii_chr1_2694	0.217875	0.787581
Pveronii_chr1_2695	1.27736	0.167179
Pveronii_chr1_3123	-1.70336	0.000779392	pamO	Phenylacetone monooxygenase
Pveronii_chr1_5392	-1.71929	1.33452e-05	bfr	Bacterioferritin
Pveronii_chr1_5629	-1.72895	0.00102606	madA	Acetyl-S-ACP:malonate ACP transferase
Pveronii_chr1_2750	-0.697384	0.114389
Pveronii_chr1_4138	-1.7404	0.000146597	fabA	3-hydroxydecanoyl-[acyl-carrier-protein] dehydratase
Pveronii_chr1_5041	-0.897414	0.0770889
Pveronii_chr1_693	0.351411	0.786811
Pveronii_chr1_3723	-0.247804	0.867297
Pveronii_chr1_4255	-1.74758	0.00142808	Probable methylcrotonoyl-CoA carboxylase beta chain, mitochondrial
Pveronii_plasmid_51	-1.75568	4.7018e-07	copA	Copper resistance protein A
Pveronii_chr2_613	-1.7646	2.98925e-05	regulator
Pveronii_chr1_4217	-1.7759	0.000139528	GntR family transcriptional regulator
Pveronii_chr1_760	-1.77939	0.00285328	bauA	Beta-alanine--pyruvate aminotransferase
Pveronii_chr1_2277	0.0353385	0.983049
Pveronii_chr1_1289	-1.78892	1.74691e-05	namA	NADPH dehydrogenase
Pveronii_chr1_5042	3.20782	0.0503818
Pveronii_chr1_1154	0.613658	0.289355
Pveronii_chr1_4760	-0.52353	0.120705
Pveronii_chr1_2035	-0.254421	0.84437
Pveronii_chr1_4584	0.745708	0.0818937
Pveronii_chr1_4454	0.858885	0.0503818
Pveronii_chr1_5435	0.0790696	0.886015
Pveronii_chr1_5434	0.754587	0.188156
Pveronii_chr1_1233	-1.81054	6.23525e-05	dehydrogenase
Pveronii_chr1_1624	-1.81511	0.000714815	acnA	Aconitate hydratase A
Pveronii_chr2_680	-1.81801	4.26474e-09	monooxygenase
Pveronii_chr1_2166	-1.82803	0.0130565	gluconolactonase
Pveronii_chr1_3372	-1.8802	0.0135276	L-lysine 6-monooxygenase
Pveronii_chr1_1226	-1.88708	1.04103e-06	glpD	Glycerol-3-phosphate dehydrogenase
Pveronii_chr1_1066	0.966912	0.223794
Pveronii_chr1_1065	0.587222	0.16013
Pveronii_chr1_2845	-1.88767	0.00743803	metC	Cystathionine beta-lyase
Pveronii_chr1_4562	-0.134116	0.835327
Pveronii_chr1_5288	0.0581838	0.911441
Pveronii_chr1_297	-1.90909	2.30607e-09	dcyD	D-cysteine desulfhydrase
Pveronii_chr1_5317	-0.0560751	0.950657
Pveronii_chr1_1273	0.423301	0.325373
Pveronii_chr1_2615	0.142135	0.870976
Pveronii_chr1_1824	0.134996	0.861467
Pveronii_chr1_164	-0.603979	0.215118
Pveronii_chr1_5673	-1.92909	1.65602e-05	calB	Probable coniferyl aldehyde dehydrogenase
Pveronii_chr1_2603	-1.95434	0.000317836	hbdH1	D-beta-hydroxybutyrate dehydrogenase
Pveronii_chr1_661	-0.107143	0.889809
Pveronii_chr1_5236	-0.0695895	0.931466
Pveronii_chr1_1883	#N/A	#N/A
Pveronii_chr1_1381	0.4651	0.534007
Pveronii_chr1_5289	0.577187	0.163979
Pveronii_chr1_2390	-0.122852	0.86803
Pveronii_chr1_5890	0.417461	0.442632
Pveronii_chr1_3847	-1.95549	5.99132e-06	amine oxidase
Pveronii_chr1_6082	-0.234061	0.573952
Pveronii_chr1_3544	-2.01263	0.000750172	peptide synthase
Pveronii_chr1_2124	-0.541945	0.600865
Pveronii_chr1_3265	-2.01315	0.0273037	8-amino-7-oxononanoate synthase
Pveronii_chr1_6135	0.723835	0.124114
Pveronii_chr1_2554	0.185184	0.748937
Pveronii_chr1_4101	-2.01559	0.0231265	hbd	3-hydroxybutyryl-CoA dehydrogenase
Pveronii_chr1_3351	0.430941	0.677891
Pveronii_chr1_3763	-2.04793	0.00020918	ssdA	Succinate-semialdehyde dehydrogenase [NADP(+)]
Pveronii_chr1_613	-2.06085	5.39627e-05	bacterioferritin
Pveronii_chr1_2986	-2.07233	0.00117087	sulfite reductase
Pveronii_chr1_5068	-2.11847	9.10231e-09	yedY	Sulfoxide reductase catalytic subunit YedY
Pveronii_chr1_1047	-2.12677	3.71713e-07	short-chain dehydrogenase
Pveronii_chr1_2042	-2.13034	0.0316005	aminocarboxymuconate-semialdehyde decarboxylase
Pveronii_chr1_5735	-0.759872	0.596298
Pveronii_chr1_4012	-0.944303	0.507522
Pveronii_chr1_290	0.433148	0.572364
Pveronii_chr1_398	0.998479	0.303114
Pveronii_chr1_3359	-0.615441	0.75856
Pveronii_chr1_3621	-1.67374	0.167392
Pveronii_chr1_1345	0.607992	0.227393
Pveronii_chr1_154	-2.14912	0.000361169	MFS transporter
Pveronii_chr1_2529	-0.419052	0.687652
Pveronii_chr1_5551	-2.14939	6.81716e-07	ferredoxin
Pveronii_chr1_3122	-2.15743	0.000113557	hypothetical protein
Pveronii_chr1_5207	-0.930538	0.0539519
Pveronii_chr1_3100	#N/A	#N/A
Pveronii_chr1_158	-2.17621	1.65958e-05	cytochrome B561
Pveronii_chr1_144	-2.18452	7.60223e-07	Gluconate 2-dehydrogenase subunit 3
Pveronii_chr1_5964	0.852333	0.0648181
Pveronii_chr1_2276	-0.792193	0.528332
Pveronii_chr1_2531	-2.19216	0.0145607	norD	Protein NorD
Pveronii_chr1_4241	-0.160476	0.925452
Pveronii_chr1_5491	-2.2012	1.22626e-07	Hydrolase in pqqF 5'region
Pveronii_chr1_5046	0.914094	0.416418
Pveronii_chr1_4053	0.336304	0.658781
Pveronii_chr1_5047	#N/A	#N/A
Pveronii_chr1_5053	-2.20276	2.12948e-05	hibA	Probable 3-hydroxyisobutyrate dehydrogenase, mitochondrial
Pveronii_chr1_1175	-2.20926	5.9506e-10	gdhA	Quinoprotein glucose dehydrogenase A
Pveronii_chr1_2841	-2.21264	0.013758	nasB	Nitrite reductase [NAD(P)H] large subunit
Pveronii_chr1_2846	-2.24414	1.77629e-06	cystathionine beta-synthase
Pveronii_chr1_3358	2.13536	0.0753346
Pveronii_chr1_3946	-0.557402	0.572464
Pveronii_chr1_3724	#N/A	#N/A
Pveronii_chr2_698	-2.28967	2.28692e-07	diguanylate cyclase
Pveronii_chr1_3361	-1.31503	0.461199
Pveronii_chr2_753	-0.289836	0.555105
Pveronii_chr1_2130	-2.32189	3.55182e-08	lpdV	Dihydrolipoyl dehydrogenase
Pveronii_chr1_5393	-2.36634	2.39194e-06	cat	Catalase
Pveronii_chr1_1841	-0.536286	0.22457
Pveronii_chr1_3449	1.06857	0.0975502
Pveronii_chr1_1803	-2.37624	6.92704e-06	GPX2	Glutathione peroxidase 2
Pveronii_chr1_4539	-0.0101496	0.985913
Pveronii_chr1_2370	-2.40253	7.31475e-12	ate	Putative arginyl-tRNA--protein transferase
Pveronii_chr1_3333	-2.51177	0.000150302	gamma-glutamyl-gamma-aminobutyrate hydrolase
Pveronii_chr1_4325	-2.53349	6.18249e-10	Putative pterin-4-alpha-carbinolamine dehydratase
Pveronii_chr1_2581	-0.594208	0.444593
Pveronii_chr1_5239	-2.57276	0.00103848	4-hydroxyphenylpyruvate dioxygenase
Pveronii_chr1_2156	-2.57501	0.000154009	qedA	Quinoprotein ethanol dehydrogenase
Pveronii_chr1_5628	-1.88679	0.108538
Pveronii_chr1_5028	-0.135077	0.85794
Pveronii_chr1_2522	-2.59677	0.000205698	cytochrome C oxidase
Pveronii_chr1_1944	0.516031	0.419793
Pveronii_chr1_5012	-1.66783	0.160159
Pveronii_chr1_5490	-2.60707	1.8056e-12	amine oxidase
Pveronii_chr1_6030	0.903356	0.178264
Pveronii_chr1_1466	0.433079	0.601627
Pveronii_chr1_1580	-2.67049	2.48255e-09	3-ketoacyl-ACP reductase
Pveronii_chr1_5737	-2.72215	0.00115226	ssuE	FMN reductase (NADPH)
Pveronii_chr1_2157	-2.74401	0.000855927	aldA	Aldehyde dehydrogenase
Pveronii_chr1_3414	0.246279	0.783764
Pveronii_chr1_2449	0.41045	0.797484
Pveronii_chr1_159	-2.7537	1.97629e-07	cyoE1	Protoheme IX farnesyltransferase 1
Pveronii_chr1_1287	-0.196308	0.793376
Pveronii_chr1_5023	0.257788	0.681206
Pveronii_chr1_1099	-2.77827	2.71932e-12	yqiT	Leucine dehydrogenase
Pveronii_chr1_3443	-2.81311	7.6308e-12	glgB	1,4-alpha-glucan branching enzyme GlgB
Pveronii_chr1_3326	-0.77702	0.561968
Pveronii_chr1_1957	1.47937	0.133988
Pveronii_chr1_1660	0.00831124	0.989115
Pveronii_chr1_4763	0.720288	0.142629
Pveronii_chr1_4225	0.086518	0.920267
Pveronii_chr1_5051	0.328285	0.526974
Pveronii_chr1_2974	-2.84562	4.48871e-10	hpd	4-hydroxyphenylpyruvate dioxygenase
Pveronii_chr2_836	-2.89331	2.38521e-17	nahG	Salicylate hydroxylase
Pveronii_chr1_3330	-0.248176	0.806682
Pveronii_chr1_1849	-2.96421	9.51792e-12	gcl	Glyoxylate carboligase
Pveronii_chr1_2548	-2.97089	0.00164206	NarJ
Pveronii_chr1_4976	-2.97155	5.38406e-14	davT	5-aminovalerate aminotransferase DavT
Pveronii_chr1_2097	1.71628	0.0671521
Pveronii_chr1_6056	0.10167	0.90989
Pveronii_chr1_4206	0.612318	0.180803
Pveronii_chr1_2766	0.605541	0.28324
Pveronii_chr1_207	-0.14452	0.824564
Pveronii_chr1_4717	-0.692823	0.114559
Pveronii_chr1_5750	-0.0351934	0.933348
Pveronii_chr1_1725	0.733281	0.074818
Pveronii_chr1_4878	0.881067	0.159328
Pveronii_chr1_5703	-0.529544	0.115209
Pveronii_chr1_328	0.144064	0.740028
Pveronii_chr1_2745	-2.98454	1.04844e-13	yeaE	Uncharacterized protein YeaE
Pveronii_chr1_5481	-1.17549	0.100183
Pveronii_chr1_1460	-0.737132	0.135924
Pveronii_chr1_4197	0.623979	0.108895
Pveronii_chr1_1707	0.585276	0.430151
Pveronii_chr1_1923	-3.00094	8.34322e-07	histidine kinase
Pveronii_chr1_4172	-3.01446	5.83774e-05	lldD	L-lactate dehydrogenase
Pveronii_chr1_3952	-3.04903	8.55138e-09	ilvX	Putative acetolactate synthase large subunit IlvX
Pveronii_chr1_6023	4.36035	0.0900023
Pveronii_chr1_5617	-3.08463	0.000237077	dadA2	D-amino acid dehydrogenase 2
Pveronii_chr1_2801	-3.11462	0.000518113	meh	Mesaconyl-C(4)-CoA hydratase
Pveronii_chr1_3148	-3.18665	2.36807e-07	hypothetical protein
Pveronii_chr1_2521	-3.21773	0.0114393	nirQ	Denitrification regulatory protein NirQ
Pveronii_chr1_2547	-3.2955	5.6141e-05	narY	Respiratory nitrate reductase 2 beta chain
Pveronii_chr1_2551	-3.32354	0.00467368	moaA1	Cyclic pyranopterin monophosphate synthase 1
Pveronii_chr1_3021	0.0602548	0.938947
Pveronii_chr1_4764	0.345621	0.749113
Pveronii_chr1_3044	0.629383	0.483052
Pveronii_chr1_338	0.332153	0.423929
Pveronii_chr1_2803	-3.34442	0.00569853	2-methylcitrate dehydratase
Pveronii_chr1_3569	1.89958	0.0591494
Pveronii_chr1_4326	-3.35185	1.80804e-10	phhC	Aromatic-amino-acid aminotransferase
Pveronii_chr1_2964	-0.0743661	0.88915
Pveronii_chr1_5738	-0.634085	0.44693
Pveronii_chr1_3444	-3.39721	1.73553e-14	alpha-amylase
Pveronii_chr1_3129	-3.4259	1.88817e-05	ackA	Acetate kinase
Pveronii_chr1_3848	0.631157	0.550206
Pveronii_chr1_1606	-0.800843	0.298456
Pveronii_chr1_3187	-3.43831	1.62837e-06	adh	Alcohol dehydrogenase
Pveronii_chr1_2151	-3.45724	2.6474e-08	qedA	Quinoprotein ethanol dehydrogenase
Pveronii_chr1_1598	-3.46214	6.4618e-08	pobA	p-hydroxybenzoate hydroxylase
Pveronii_chr1_3128	-3.46443	1.45369e-06	alpha-glucan phosphorylase
Pveronii_chr1_510	0.523229	0.267983
Pveronii_chr1_1095	-3.53766	2.19204e-16	hmgA	Homogentisate 1,2-dioxygenase
Pveronii_chr1_4722	-0.316596	0.502453
Pveronii_chr1_324	-3.56074	9.64881e-21	iron ABC transporter substrate-binding protein
Pveronii_chr1_3452	0.666055	0.273054
Pveronii_chr1_2971	-0.909135	0.0772199
Pveronii_chr1_1096	-3.56242	1.35936e-21	FAH	Fumarylacetoacetase
Pveronii_chr1_3159	-3.82139	0.000552136	Probable phosphoketolase
Pveronii_chr1_2154	-3.89531	1.18864e-06	sulfur oxidation protein SoxZ
Pveronii_chr1_5888	0.318766	0.568758
Pveronii_chr1_4227	0.118997	0.870751
Pveronii_chr1_3625	1.16494	0.179283
Pveronii_chr1_2804	-3.98102	0.000901666	CoA transferase
Pveronii_chr1_3691	0.875436	0.191439
Pveronii_chr1_3161	-4.00916	7.03389e-11	adhA	Probable alcohol dehydrogenase AdhA
Pveronii_chr2_368	-0.822113	0.18749
Pveronii_chr1_3150	-4.05695	0.00435295	hypothetical protein
Pveronii_chr1_5624	3.15224	0.255002
Pveronii_chr1_410	-4.07367	4.7562e-07	N-formimino-L-glutamate deiminase
Pveronii_chr1_5005	-0.111359	0.851421
Pveronii_chr1_3419	0.674181	0.153502
Pveronii_chr1_4011	-4.09805	0.000226789	msuE	FMN reductase (NADPH)
Pveronii_chr1_5740	-0.0435466	0.922893
Pveronii_chr1_1097	-4.15341	1.48501e-26	maiA	Maleylacetoacetate isomerase
Pveronii_chr1_390	0.776785	0.12531
Pveronii_chr1_2821	0.56941	0.624988
Pveronii_chr1_2840	-4.16046	0.000195024	narB	Nitrate reductase
Pveronii_chr1_2520	-0.25164	0.781447
Pveronii_chr1_5190	-0.699227	0.543375
Pveronii_chr1_2915	-4.32245	0.000382258	4-hydroxyproline 2-epimerase
Pveronii_chr1_2914	-4.45637	0.00144561	dihydrodipicolinate synthetase
Pveronii_chr1_2698	-0.438841	0.315243
Pveronii_chr1_4056	-0.893032	0.336883
Pveronii_chr1_3290	0.766411	0.241025
Pveronii_chr1_3292	1.72849	0.206502
Pveronii_chr1_3291	#N/A	#N/A
Pveronii_chr1_3289	1.85858	0.190778
Pveronii_chr1_3293	1.65647	0.397008
Pveronii_chr1_3990	-1.2137	0.26587
Pveronii_chr1_4493	0.932517	0.0995965
Pveronii_chr1_4507	-0.0505555	0.924851
Pveronii_chr1_2908	0.54886	0.817432
Pveronii_chr1_5069	0.510477	0.391888
Pveronii_chr1_2913	-4.48542	0.00432542	FAD-dependent oxidoreductase
Pveronii_chr1_2955	0.0966302	0.858667
Pveronii_chr1_3011	-4.64456	4.66894e-05	hypothetical protein
Pveronii_chr1_3012	-4.72266	7.35851e-12	acyl-CoA dehydrogenase
Pveronii_chr1_97	-1.09128	0.0883368
Pveronii_chr1_4701	-0.627436	0.432259
Pveronii_chr1_4882	-0.314034	0.516425
Pveronii_chr1_1581	-0.208018	0.752665
Pveronii_chr1_5565	#N/A	#N/A
Pveronii_chr1_3732	-2.07631	0.119476
Pveronii_chr1_4050	0.147824	0.871091
Pveronii_chr1_3995	-0.297791	0.868577
Pveronii_chr1_4057	-4.72431	1.80565e-13	glutamyl-tRNA amidotransferase
Pveronii_chr2_681	-0.754731	0.110637
Pveronii_chr1_3151	-4.73393	2.52292e-05	ssdA	Succinate-semialdehyde dehydrogenase [NADP(+)]
Pveronii_plasmid_145	0.377318	0.698201
Pveronii_chr1_4883	0.317465	0.432038
Pveronii_chr1_4715	0.0214262	0.971945
Pveronii_chr1_4653	-0.611508	0.153806
Pveronii_chr1_2805	-4.95567	3.48239e-10	host specificity protein
Pveronii_chr1_5997	0.386856	0.572464
Pveronii_chr1_1473	0.129255	0.828353
Pveronii_chr1_2167	-0.165146	0.841854
Pveronii_chr1_4324	-5.16752	1.70258e-41	phhA	Phenylalanine-4-hydroxylase
Pveronii_chr1_2040	-0.313507	0.733131
Pveronii_chr1_3126	-5.30643	1.34e-05	ppsA	Phosphoenolpyruvate synthase
Pveronii_chr1_3769	-6.31849	1.70206e-07	phosphoribosyltransferase
Pveronii_chr1_5302	-1.0328	0.169557
NA

## Sheet: Table S3
GO ID	GO Name	GO name	FDR	P-Value
GO:0042777		Plasma membrane ATP synthesis coupled proton transport	2.39e-05	7.2e-07
GO:0009236		cobalamin biosynthetic process	0.000652	2.61e-05
GO:0006418		tRNA aminoacylation for protein translation	0.00211	0.000103
GO:0043640		benzoate catabolic process via hydroxylation	0.00408	0.00022
GO:0042773		ATP synthesis coupled electron transport	0.0108	0.000687
GO:0065002		intracellular protein transmembrane transport	0.0207	0.00139
GO:0006457		protein folding	0.0211	0.00144
GO:1901607		alpha-amino acid biosynthetic process	0.0254	0.00176
GO:0015991		ATP hydrolysis coupled proton transport	0.0324	0.00235
GO:0009066		aspartate family amino acid metabolic process	0.0351	0.00257
GO:0006099		tricarboxylic acid cycle	0.0367	0.00273
GO:0043165		Gram-negative-bacterium-type cell outer membrane assembly	0.042	0.00327
GO:0006265		DNA topological change	0.0457	0.00374
GO:0042203		toluene catabolic process	0.0457	0.00374
GO:0006355		regulation of transcription, DNA-templated	7.32e-11	4.68e-13
GO:0000160		phosphorelay signal transduction system	0.000395	1.44e-05
GO:0015074		DNA integration	0.00126	5.79e-05
GO:0006313		transposition, DNA-mediated	0.0371	0.00278

## Sheet: Table S4
Metabolite name	KEGG id	Biolog result	Confirmed by model
beta-Methyl-D-Glucoside	C03619	no growth	confirmed by iPsvr
D-Galactonic Acid	C00880	growth	confirmed by iPsvr
L-Arginine	C00062	growth	confirmed by iPsvr
D-Xylose	C00181	growth	iPsvr was gap-filled
D-Galacturonic Acid	C00333	growth	iPsvr was gap-filled
L-Asparagine	C00152	growth	confirmed by iPsvr
2-Hydroxy Benzoic Acid	C00156	no growth	confirmed by iPsvr
L-Phenylalanine	C00079	growth	iPsvr was gap-filled
D-Mannitol	C00392	growth	confirmed by iPsvr
4-Hydroxy Benzoic Acid	C00156	growth	confirmed by iPsvr
L-Serine	C00065	growth	confirmed by iPsvr
a-Cyclodextrin	C00973	no growth	confirmed by iPsvr
N-Acetyl-D-Glucosamine	C00140	no growth	confirmed by iPsvr
y-Hydroxybutyric Acid	C00989	no growth	confirmed by iPsvr
L-Threonine	C00188	growth	confirmed by iPsvr
Glycogen	C00182	no growth	confirmed by iPsvr
D-Glucosaminic Acid	C03752	growth	iPsvr was gap-filled
Itaconic Acid	C00490	growth	iPsvr was gap-filled
L-Glutamic Acid	C00025	growth	confirmed by iPsvr
D-Cellobiose	C00185	no growth	confirmed by iPsvr
Glucose-1-Phosphate	C00103	no growth	confirmed by iPsvr
Phenylethyl-amine	C05332	growth	confirmed by iPsvr
a-D-Lactose	C00243	no growth	confirmed by iPsvr
D-Malic Acid	C00497	no growth	confirmed by iPsvr
Putrescine	C00134	growth	iPsvr was gap-filled

## Sheet: Table S5
Main component reactions
R00005
R00006
R00009
R00013
R00014
R00019
R00021
R00022
R00025
R00026
R00036
R00066
R00078
R00081
R00084
R00086
R00093
R00094
R00103
R00114
R00115
R00130
R00131
R00137
R00150
R00158
R00160
R00161
R00174
R00177
R00182
R00183
R00189
R00190
R00192
R00196
R00197
R00199
R00200
R00203
R00207
R00214
R00217
R00220
R00221
R00226
R00227
R00228
R00230
R00235
R00236
R00237
R00238
R00239
R00243
R00245
R00248
R00253
R00256
R00258
R00259
R00260
R00264
R00267
R00268
R00274
R00282
R00286
R00287
R00289
R00294
R00299
R00310
R00315
R00316
R00318
R00332
R00341
R00344
R00345
R00351
R00353
R00355
R00357
R00360
R00361
R00369
R00371
R00372
R00374
R00396
R00401
R00405
R00409
R00410
R00411
R00416
R00425
R00426
R00428
R00430
R00448
R00451
R00462
R00465
R00470
R00472
R00475
R00479
R00480
R00481
R00485
R00486
R00490
R00494
R00497
R00508
R00509
R00511
R00512
R00515
R00524
R00525
R00527
R00529
R00548
R00549
R00552
R00566
R00568
R00570
R00571
R00573
R00575
R00578
R00582
R00586
R00597
R00602
R00604
R00610
R00617
R00621
R00650
R00654
R00658
R00660
R00662
R00669
R00670
R00671
R00674
R00678
R00679
R00691
R00694
R00704
R00705
R00706
R00707
R00708
R00709
R00710
R00711
R00713
R00714
R00717
R00720
R00722
R00731
R00734
R00742
R00747
R00748
R00749
R00750
R00751
R00754
R00761
R00762
R00768
R00774
R00776
R00782
R00783
R00785
R00787
R00789
R00791
R00798
R00801
R00816
R00817
R00818
R00823
R00825
R00829
R00832
R00835
R00837
R00841
R00842
R00847
R00848
R00851
R00858
R00868
R00875
R00878
R00880
R00885
R00888
R00891
R00894
R00896
R00897
R00899
R00904
R00907
R00908
R00921
R00924
R00926
R00927
R00930
R00931
R00935
R00936
R00937
R00939
R00940
R00942
R00944
R00945
R00946
R00959
R00963
R00965
R00966
R00977
R00985
R00986
R00987
R00988
R00994
R00996
R00997
R01001
R01011
R01015
R01025
R01030
R01036
R01041
R01049
R01051
R01054
R01056
R01057
R01058
R01061
R01064
R01067
R01068
R01070
R01071
R01072
R01073
R01074
R01078
R01082
R01083
R01085
R01086
R01088
R01090
R01106
R01117
R01122
R01126
R01127
R01130
R01132
R01135
R01137
R01138
R01150
R01152
R01154
R01155
R01158
R01163
R01168
R01171
R01172
R01174
R01175
R01177
R01209
R01213
R01214
R01215
R01220
R01221
R01224
R01226
R01227
R01229
R01230
R01231
R01245
R01248
R01251
R01253
R01257
R01262
R01267
R01273
R01279
R01280
R01286
R01287
R01288
R01290
R01293
R01298
R01301
R01302
R01324
R01325
R01333
R01334
R01342
R01347
R01348
R01351
R01353
R01354
R01357
R01360
R01361
R01364
R01372
R01373
R01374
R01384
R01388
R01392
R01394
R01395
R01397
R01398
R01404
R01406
R01416
R01419
R01431
R01432
R01434
R01446
R01466
R01470
R01492
R01512
R01513
R01514
R01518
R01519
R01520
R01521
R01528
R01529
R01530
R01541
R01542
R01557
R01560
R01569
R01579
R01600
R01602
R01621
R01623
R01626
R01631
R01632
R01639
R01641
R01648
R01655
R01658
R01664
R01665
R01676
R01677
R01687
R01699
R01708
R01714
R01715
R01716
R01717
R01718
R01724
R01731
R01736
R01737
R01739
R01741
R01745
R01747
R01752
R01764
R01768
R01770
R01771
R01773
R01775
R01776
R01779
R01786
R01787
R01795
R01799
R01800
R01801
R01804
R01818
R01819
R01825
R01826
R01827
R01829
R01830
R01845
R01855
R01856
R01857
R01858
R01859
R01868
R01870
R01873
R01874
R01887
R01896
R01899
R01900
R01901
R01904
R01909
R01931
R01933
R01934
R01936
R01939
R01940
R01954
R01959
R01968
R01975
R01976
R01977
R01986
R01990
R01993
R02000
R02003
R02014
R02016
R02017
R02018
R02019
R02020
R02021
R02022
R02023
R02024
R02025
R02029
R02030
R02032
R02034
R02035
R02036
R02055
R02059
R02060
R02061
R02085
R02090
R02093
R02100
R02101
R02102
R02103
R02110
R02111
R02142
R02143
R02164
R02166
R02173
R02194
R02196
R02199
R02235
R02236
R02237
R02241
R02243
R02269
R02272
R02274
R02279
R02282
R02283
R02286
R02288
R02291
R02300
R02301
R02320
R02322
R02323
R02325
R02326
R02328
R02331
R02340
R02352
R02353
R02363
R02377
R02382
R02383
R02404
R02407
R02408
R02412
R02413
R02415
R02422
R02423
R02425
R02433
R02472
R02473
R02487
R02488
R02491
R02519
R02521
R02527
R02529
R02531
R02532
R02536
R02537
R02540
R02549
R02558
R02565
R02566
R02568
R02569
R02570
R02571
R02577
R02601
R02602
R02603
R02604
R02613
R02619
R02649
R02658
R02661
R02662
R02668
R02670
R02672
R02678
R02685
R02695
R02697
R02718
R02719
R02720
R02722
R02735
R02736
R02739
R02740
R02747
R02750
R02752
R02756
R02762
R02777
R02780
R02783
R02788
R02797
R02804
R02864
R02908
R02914
R02918
R02919
R02925
R02940
R02957
R02964
R02971
R02985
R02991
R03004
R03005
R03008
R03012
R03018
R03026
R03027
R03033
R03035
R03038
R03045
R03050
R03051
R03066
R03067
R03083
R03084
R03093
R03096
R03098
R03102
R03103
R03105
R03106
R03119
R03132
R03145
R03154
R03158
R03165
R03172
R03174
R03177
R03178
R03180
R03181
R03182
R03191
R03192
R03193
R03194
R03197
R03210
R03220
R03223
R03231
R03232
R03243
R03254
R03269
R03270
R03276
R03291
R03293
R03296
R03300
R03302
R03307
R03313
R03316
R03321
R03346
R03348
R03350
R03351
R03383
R03387
R03417
R03425
R03443
R03457
R03458
R03459
R03460
R03470
R03471
R03472
R03493
R03494
R03508
R03509
R03527
R03534
R03543
R03549
R03550
R03559
R03560
R03595
R03596
R03599
R03601
R03608
R03646
R03650
R03651
R03652
R03654
R03655
R03656
R03657
R03658
R03659
R03660
R03661
R03662
R03663
R03664
R03665
R03777
R03778
R03789
R03809
R03813
R03815
R03816
R03857
R03858
R03862
R03868
R03869
R03877
R03889
R03896
R03898
R03903
R03905
R03916
R03925
R03936
R03940
R03947
R03948
R03968
R03970
R03971
R03974
R03975
R03977
R03980
R03990
R03991
R04000
R04001
R04014
R04025
R04030
R04035
R04037
R04089
R04095
R04097
R04109
R04112
R04125
R04137
R04138
R04144
R04152
R04160
R04170
R04173
R04187
R04188
R04189
R04198
R04199
R04203
R04204
R04208
R04210
R04212
R04215
R04217
R04224
R04230
R04231
R04258
R04277
R04280
R04292
R04300
R04323
R04325
R04326
R04355
R04365
R04376
R04378
R04385
R04386
R04390
R04391
R04405
R04424
R04425
R04426
R04428
R04429
R04430
R04432
R04435
R04439
R04440
R04441
R04444
R04445
R04457
R04463
R04475
R04482
R04486
R04487
R04509
R04535
R04537
R04544
R04547
R04549
R04550
R04558
R04559
R04560
R04567
R04568
R04573
R04587
R04591
R04592
R04606
R04617
R04639
R04640
R04657
R04658
R04672
R04673
R04674
R04693
R04710
R04724
R04725
R04726
R04734
R04737
R04738
R04739
R04740
R04741
R04742
R04744
R04745
R04746
R04747
R04748
R04749
R04751
R04754
R04770
R04771
R04773
R04780
R04781
R04809
R04810
R04812
R04813
R04856
R04859
R04862
R04863
R04880
R04882
R04883
R04888
R04889
R04890
R04891
R04892
R04893
R04894
R04903
R04907
R04911
R04930
R04935
R04936
R04941
R04942
R04949
R04951
R04952
R04954
R04955
R04956
R04957
R04958
R04959
R04960
R04961
R04962
R04963
R04965
R04966
R04967
R04968
R04969
R04970
R04983
R04984
R04986
R04987
R04988
R04989
R04990
R04993
R04996
R04998
R05032
R05046
R05048
R05049
R05050
R05051
R05052
R05062
R05064
R05066
R05068
R05069
R05070
R05071
R05074
R05085
R05086
R05146
R05149
R05150
R05177
R05180
R05181
R05198
R05199
R05217
R05219
R05220
R05221
R05222
R05224
R05225
R05227
R05233
R05234
R05237
R05238
R05243
R05265
R05284
R05285
R05286
R05287
R05289
R05290
R05291
R05295
R05298
R05299
R05300
R05305
R05320
R05332
R05353
R05362
R05366
R05367
R05368
R05369
R05370
R05374
R05390
R05404
R05406
R05509
R05510
R05551
R05553
R05576
R05577
R05578
R05582
R05586
R05590
R05591
R05595
R05605
R05607
R05608
R05614
R05616
R05620
R05621
R05622
R05627
R05629
R05630
R05633
R05634
R05636
R05637
R05644
R05645
R05646
R05647
R05662
R05681
R05688
R05692
R05693
R05704
R05706
R05712
R05717
R05772
R05773
R05794
R05808
R05809
R05810
R05814
R05815
R05835
R05837
R05838
R05864
R05865
R05884
R06113
R06171
R06337
R06338
R06404
R06447
R06513
R06514
R06529
R06558
R06590
R06601
R06602
R06604
R06620
R06784
R06785
R06786
R06787
R06788
R06789
R06836
R06859
R06867
R06895
R06915
R06939
R06941
R06942
R06966
R06977
R06983
R06989
R06990
R07034
R07035
R07157
R07168
R07210
R07219
R07222
R07262
R07268
R07273
R07281
R07294
R07296
R07302
R07363
R07364
R07390
R07394
R07396
R07404
R07405
R07406
R07409
R07411
R07412
R07414
R07415
R07417
R07418
R07419
R07459
R07460
R07461
R07463
R07599
R07600
R07601
R07602
R07603
R07604
R07605
R07613
R07618
R07639
R07658
R07659
R07660
R07661
R07662
R07664
R07669
R07670
R07687
R07706
R07709
R07710
R07762
R07766
R07767
R07768
R07769
R07772
R07795
R07809
R07810
R07812
R07821
R07839
R07855
R07888
R07891
R07892
R07895
R07896
R07934
R07935
R07950
R07951
R08056
R08058
R08088
R08089
R08090
R08091
R08092
R08093
R08094
R08095
R08157
R08158
R08209
R08210
R08218
R08236
R08237
R08238
R08239
R08240
R08244
R08245
R08246
R08346
R08347
R08348
R08360
R08362
R08363
R08364
R08549
R08639
R08648
R08689
R08714
R08836
R08856
R08944
R09079
R09080
R09081
R09082
R09097
R09099
R09107
R09151
R09152
R09229
R09248
R09289
R09365
R09366
R09372
R09380
R09381
R09382
R09383
R09384
R09386
R09401
R09473
R09492
R09499
R09543
R09565
R09597
R09641
R09675
R09697
R09698
R09725
R09736
R09763
R09768
R09769
R09773
R09774
R09781
R09796
R09805
R09819
R09834
R09838
R09839
R09840
R09841
R09843
R09936
R09978
R10002
R10035
R10039
R10040
R10042
R10043
R10052
R10074
R10086
R10092
R10115
R10117
R10118
R10119
R10121
R10122
R10123
R10124
R10147
R10149
R10151
R10170
R10178
R10202
R10206
R10209
R10221
R10247
R10343
R10460
R10564
R10640
R10641
R10645
R10646
R10647
R10652
R10697
R10703
R10704
R10706
R10707
R10712
R10718
R10747
R10806
R10831
R10845
R10851
R10852
R10859
R10880
R10904
R10906
R10907
R10948
R10949
R10991
R10992
R10993
R10994
R10996
R10997
R10998
Rnew1
R02094
R07280
R09419
R02027
R04150
R05617
R05615
R06146
R03504
R04620
R04031
R08165
R08166
R00616
R01350
R02250
R02054
R01309
R05592
R10601
R05600
R10699
R02135
R09977
R01244
R03013
R04743
R04753
R03856
R03989
R01278
R04543
R01706
R05138
R05288
R05282
R05292
R05389
R00813
R02990
R01906
R02665
R01938
R01066
R03030
R01047
R01366
R00699
R00830
R03222

## Sheet: Table S6
added reactions in the gap-filling	coresponding gens
R02094
R07280
R09419	(PVR_r1g_714 or PVR_r1g_1652)
R02027
R04150
R05617	(PVR_r1g_5967)
R05615	(PVR_r1g_5755)
R06146	(PVR_r1g_5109 or PVR_r1g_5091 or PVR_r1g_5480)
R03504	(PVR_r1g_883)
R04620
R04031
R08165	(PVR_r1g_4404)
R08166
R00616
R01350	(PVR_r1g_614 or PVR_r1g_4480)
R02250
R02054
R01309	(PVR_r1g_3007)
R05592	(PVR_r1g_3008)
R10601	(PVR_r1g_3007)
R05600	(PVR_r1g_5614)
R10699
R02135	(PVR_r1g_5271)
R09977	(PVR_r1g_1706)
R01244	(PVR_r1g_4929 or PVR_r1g_381 or PVR_r1g_3133)
R03013	(PVR_r1g_4101 or PVR_r1g_1636)
R04743	(PVR_r1g_5768)
R04753	(PVR_r1g_5768)
R03856	(PVR_r1g_5768)
R03989	(PVR_r1g_5768)
R01278
R04543
R01706	(PVR_r2g_713)
R05138	(PVR_r2g_682 or PVR_r2g_680)
R05288	(PVR_r1g_1377)
R05282	(PVR_r1g_4552)
R05292	(PVR_r2g_845)
R05389	(PVR_r1g_4552)
R00813	(PVR_r1g_3867 or PVR_r1g_3868)
R02990
R01906
R02665
R01938
R01066
R03030
R01047
R01366
R00699	(PVR_r1g_5509)
R00830	(PVR_r1g_824)
R03222
R10847	(Pveronii_r1g_124)
R10846	(Pveronii_r1g_3044)
R02106
R01034	(Pveronii_r1g_5457)
R01544
R00004
R02530	(Pveronii_r1g_2968)
R09944
R04533
R04534
R04536
R04566
R04953
R04964
R07759	(Pveronii_r1g_348)
R07763
R00551
R03503	(Pveronii_r1g_5109 or Pveronii_r1g_5091)
Rnew1
GF_Choline
GF_atlas_C00249

## Sheet: Table S7
202 common constraints among 40 alternatives	45 uncommon constraints across 40 alternatives		KEGG pathways of common reactions
R00237	R00021		(map01230) Biosynthesis of amino acids (41)
R02407	R00156		(map01200) Carbon metabolism (28)
R00199	R00330		(map00230) Purine metabolism (21)
R10151	R00351		(map00260) Glycine, serine and threonine metabolism (15)
R01621	R00353		(map00270) Cysteine and methionine metabolism (14)
R02243	R00355		(map00350) Tyrosine metabolism (14)
R02491	R00396		(map00620) Pyruvate metabolism (12)
R05198	R00405		(map01210) 2-Oxocarboxylic acid metabolism (12)
R00818	R00570		(map00250) Alanine, aspartate and glutamate metabolism (11)
R01041	R00714		(map01060) Biosynthesis of plant secondary metabolites (11)
R01093	R00761		(map00330) Arginine and proline metabolism (11)
R01095	R00791		(map00680) Methane metabolism (11)
R01431	R00798		(map00720) Carbon fixation pathways in prokaryotes (11)
R01758	R00847		(map00020) Citrate cycle (TCA cycle) (10)
R01759	R00848		(map00030) Pentose phosphate pathway (9)
R01787	R00907		(map00010) Glycolysis / Gluconeogenesis (9)
R02196	R00908		(map00650) Butanoate metabolism (8)
R07419	R00930		(map00240) Pyrimidine metabolism (8)
R06602	R01036		(map00300) Lysine biosynthesis (8)
R04323	R01088		(map00640) Propanoate metabolism (8)
R00315	R01106		(map05230) Central carbon metabolism in cancer (7)
R00713	R01137		(map00480) Glutathione metabolism (7)
R00891	R01155		(map01070) Biosynthesis of plant hormones (7)
R01290	R01245		(map00340) Histidine metabolism (7)
R04942	R01434		(map00310) Lysine degradation (7)
R00112	R01648
R00789	R01741
R02166	R01773
R10202	R01857
R01976	R02017
R02537	R02241
R02695	R02282
R02697	R02404
R03300	R04187
R03302	R04188
R04882	R04673
R04883	R05221
R04888	R05576
R04889	R06558
R04891	R07168
R04892	R07618
R01001	R08648
R02124	R09381
R00013	R09492
R09394	R10086
R00711
R01776
R06620
R01519
R10704
R00754
R00787
R02668
R00150
R00274
R02016
R00578
R03815
R00289
R00965
R03102
R03103
R00782
R07417
R07418
R02412
R00694
R00734
R00566
R00977
R02658
R00410
R00081
R01528
R04672
R00344
R00401
R09081
R01677
R01770
R02143
R01083
R04559
R00582
R00157
R00332
R02090
R00200
R00430
R01138
R01858
R00374
R05704
R00409
R01051
R02164
R00228
R04558
R01224
R05712
R01158
R01163
R03012
R00894
R02914
R05605
R04463
R00548
R00230
R09079
R00946
R00497
R00899
R02018
R02019
R02024
R03243
R00480
R00494
R01061
R00189
R00509
R02036
R05681
R05837
R07406
R01775
R01357
R02569
R01513
R04425
R01230
R01231
R01512
R00985
R00986
R00217
R04198
R04199
R01248
R01251
R03291
R03293
R01127
R04560
R01135
R02326
R02331
R01466
R08058
R00658
R02570
R02571
R00621
R01933
R01940
R03316
R04440
R05071
R09151
R09152
R00485
C00026
C00037
C00041
C00074
C00094
C00109
C00120
C00156
C00164
C00188
C00232
C00257
C00263
C00438
C00601
C00624
C00846
C00881
C00969
C01031
C01077
C01571
C02946
C03656
C03972
C04732
C05235
C06423
C17530
C18239
C00049
C00129
C00158
C00235
C00311
C00437
C00511
C00546
C00993
C02512

## Sheet: Table S8
KEGG id	name	Biomass Building Blocks	representative alternative (geometric mean)	p-value
C00129	Isopentenyl diphosphate	Cofactors and vitamins	5.98149	6.13385e-19
C17569	Ubiquinone-8	Cofactors and vitamins	5.28048	6.13385e-19
C00828	Menaquinone	Cofactors and vitamins	4.84	6.13385e-19
C00315	Spermidine	Cofactors and vitamins	3.67195	6.13385e-19
C00016	FAD	Cofactors and vitamins	2.77343	6.13385e-19
C00061	FMN	Cofactors and vitamins	2.77343	6.13385e-19
C00234	10-Formyltetrahydrofolate	Cofactors and vitamins	2.77343	6.13385e-19
C00143	5,10-Methylenetetrahydrofolate	Cofactors and vitamins	2.77343	6.13385e-19
C00003	NAD+	Cofactors and vitamins	2.77343	6.13385e-19
C00005	NADPH	Cofactors and vitamins	2.77343	6.13385e-19
C00002	ATP	RNA	2.77343	6.13385e-19
C00101	Tetrahydrofolate	Cofactors and vitamins	2.77342	6.13385e-19
C00004	NADH	Cofactors and vitamins	2.77342	6.13385e-19
C00044	GTP	RNA	2.77342	6.13385e-19
C00006	NADP+	Cofactors and vitamins	2.77342	6.13385e-19
C00440	5-Methyltetrahydrofolate	Cofactors and vitamins	2.77082	6.13385e-19
C00083	Malonyl-CoA	Cofactors and vitamins	2.59037	6.13385e-19
C00068	Thiamin diphosphate	Cofactors and vitamins	2.43445	6.13385e-19
C00157	Phosphatidylcholine	Lipids	2.42922	6.13385e-19
C00010	CoA	Cofactors and vitamins	2.3641	6.13385e-19
C00135	L-Histidine	Protein	2.35385	6.13385e-19
Peptidoglycan	Peptidoglycan subunit of P.veronii	Carbohydrates and others	2.3484	6.13385e-19
C16239	Lipoyl-[acp]	Carbohydrates and others	2.33081	6.13385e-19
C00249	Hexadecanoic acid	Lipids	2.33081	6.13385e-19
C00627	Pyridoxine phosphate	Cofactors and vitamins	2.33065	6.13385e-19
C02737	Phosphatidylserine	Lipids	2.33065	6.13385e-19
C00350	Phosphatidylethanolamine	Lipids	2.33065	6.13385e-19
C00641	1,2-Diacyl-sn-glycerol	Lipids	2.33065	6.13385e-19
C00047	L-Lysine	Protein	2.33065	6.13385e-19
C00062	L-Arginine	Protein	2.33065	6.13385e-19
C00407	L-Isoleucine	Protein	2.33065	6.13385e-19
C00183	L-Valine	Protein	2.33065	6.13385e-19
C00064	L-Glutamine	Protein	2.33065	6.13385e-19
C00025	L-Glutamate	Protein	2.33065	6.13385e-19
C00148	L-Proline	Protein	2.33065	6.13385e-19
C00041	L-Alanine	Protein	2.33065	6.13385e-19
C00078	L-Tryptophan	Protein	2.33065	6.13385e-19
C00152	L-Asparagine	Protein	2.33065	6.13385e-19
C00049	L-Aspartate	Protein	2.33065	6.13385e-19
C00037	Glycine	Protein	2.33065	6.13385e-19
C00188	L-Threonine	Protein	2.33065	6.13385e-19
C05980	Cardiolipin	Lipids	2.33065	6.13385e-19
C00065	L-Serine	Protein	2.33065	6.13385e-19
C00134	Putrescine	Carbohydrates and others	2.33064	6.13385e-19
C00079	L-Phenylalanine	Protein	2.21215	5.033e-18
C00019	S-Adenosyl-L-methionine	Cofactors and vitamins	1.65954	3.91543e-17
C00013	Diphosphate	Minerals	1.26946	6.13385e-19
C00063	CTP	RNA	1.13754	3.71517e-10
C00075	UTP	RNA	1.13754	3.71517e-10
C00286	dGTP	DNA	1.13331	3.71517e-10
C00131	dATP	DNA	1.13331	3.71517e-10
C00051	Glutathione	Carbohydrates and others	1.11132	3.71517e-10
C00001	Water	Minerals	1	0
C00014	Ammonia	Minerals	1	0
C00059	Sulfate	Minerals	1	0
C00459	dTTP	DNA	0.6819	2.01957e-15
C00458	dCTP	DNA	0.61371	3.91543e-17
C00073	L-Methionine	Protein	0.55318	6.13385e-19
C00123	L-Leucine	Protein	0.501887	2.88795e-16
C00097	L-Cysteine	Protein	0.333397	6.13385e-19
C00120	Biotin	Cofactors and vitamins	0.201306	6.13385e-19
C00082	L-Tyrosine	Protein	0.0752746	6.13385e-19

## Sheet: Table S9
Liquid to sand transition, Toluene				Liquid to sand transition, Succinate
134 common constraints among 40 alternatives	97 uncommon constraints across 40 alternatives	KEGG pathways of common reactions		152 common constraints among 40 alternatives	88 uncommon constraints across 40 alternatives	KEGG pathways of common reactions
R03968	R00094	map01230 Biosynthesis of amino acids (21)		R00355	R00094	(map01200) Carbon metabolism (25)
R04001	R00112	map01200 Carbon metabolism (19)		R03968	R00115	(map01230) Biosynthesis of amino acids (21)
R10170	R00115	map01210 2-Oxocarboxylic acid metabolism (13)		R04001	R00182	(map01212) Fatty acid metabolism (20)
R00192	R00156	map00230 Purine metabolism (12)		R10170	R00190	(map00230) Purine metabolism (17)
R00227	R00182	map01212 Fatty acid metabolism (8)		R02196	R00258	(map00061) Fatty acid biosynthesis (15)
R01220	R00258	map00330 Arginine and proline metabolism (8)		R01655	R00268	(map01210) 2-Oxocarboxylic acid metabolism (11)
R01655	R00330	map00250 Alanine, aspartate and glutamate metabolism (7)		R01717	R00315	(map00240) Pyrimidine metabolism (9)
R01799	R00353	map00240 Pyrimidine metabolism (7)		R02412	R00330	(map00620) Pyruvate metabolism (8)
R02925	R00355	map00260 Glycine, serine and threonine metabolism (7)		R00227	R00353	(map00220) Arginine biosynthesis (7)
R00289	R00361	map00071 Fatty acid degradation (7)		R00199	R00369	(map00030) Pentose phosphate pathway (6)
R01736	R00396	map00030 Pentose phosphate pathway (6)		R01776	R00372	(map00250) Alanine, aspartate and glutamate metabolism (6)
R01776	R00465	map00362 Benzoate degradation (6)		R02661	R00396	(map00680) Methane metabolism (6)
R06171	R00479	map00620 Pyruvate metabolism (6)		R01175	R00405	(map00330) Arginine and proline metabolism (6)
R04198	R00512	map00650 Butanoate metabolism (5)		R00289	R00465	(map00710) Carbon fixation in photosynthetic organisms (6)
R04199	R00570	map00380 Tryptophan metabolism (5)		R04751	R00586	(map00071) Fatty acid degradation (6)
R01528	R00571	map00290 Valine, leucine and isoleucine biosynthesis (5)		R08158	R00650	(map00260) Glycine, serine and threonine metabolism (5)
R10221	R00650	map00220 Arginine biosynthesis (5)		R06602	R00674	(map00480) Glutathione metabolism (5)
R00150	R00674	map01220 Degradation of aromatic compounds (5)		R00575	R00704	(map00340) Histidine metabolism (5)
R00177	R00707	map00270 Cysteine and methionine metabolism (5)		R10948	R00707	(map00630) Glyoxylate and dicarboxylate metabolism (4)
R00671	R00708	map00520 Amino sugar and nucleotide sugar metabolism (4)		R10949	R00708	(map00010) Glycolysis / Gluconeogenesis (4)
R10851	R00709	map00680 Methane metabolism (4)		R00931	R00709	(map00380) Tryptophan metabolism (4)
R01395	R00751	map00920 Sulfur metabolism (4)		R09805	R00842
R03470	R00842	map00300 Lysine biosynthesis (4)		R01395	R00847
R01135	R00851	map00720 Carbon fixation pathways in prokaryotes (4)		R01528	R00851
R02412	R00930	map00020 Citrate cycle (TCA cycle) (4)		R10221	R00930
R01677	R00959	map00564 Glycerophospholipid metabolism (4)		R10851	R00945
R01770	R01036			R10852	R01036
R02143	R01041			R02243	R01041
R00575	R01090			R04198	R01088
R10948	R01093			R04199	R01093
R10949	R01095			R00944	R01095
R09394	R01155			R03470	R01132
R00714	R01214			R00604	R01155
R03777	R01215			R09289	R01215
R03857	R01224			R00150	R01224
R03990	R01245			R00256	R01229
R04754	R01253			R03777	R01253
R06989	R01257			R03857	R01392
R00713	R01392			R03990	R01431
R00360	R01431			R04754	R01434
R03599	R01518			R00713	R01518
R09805	R01529			R04323	R01529
R00245	R01741			R03158	R01737
R09289	R01745			R05064	R01741
R00527	R01747			R02085	R01758
R02487	R01758			R01513	R01759
R02488	R01759			R02166	R01768
R00835	R01768			R09099	R01773
R02736	R01773			R01799	R01775
R02030	R01775			R00267	R01787
R07390	R01787			R00203	R01827
R03066	R01827			R00475	R01857
R03067	R01857			R00200	R01899
R00239	R01940			R00430	R02090
R02166	R02142			R01858	R02142
R04173	R02282			R00197	R02282
R05066	R02326			R00835	R02340
R01171	R02340			R02736	R02352
R04969	R02352			R10907	R02353
R00931	R02353			R00157	R02404
R01665	R02407			R01171	R02407
R06990	R02571			R04966	R02658
R00259	R02658			R04428	R02722
R01175	R02722			R04535	R02964
R00253	R04188			R04537	R03027
R01699	R04429			R04544	R04188
R03270	R04430			R04568	R04429
R04751	R04439			R04954	R04439
R01388	R04440			R04965	R04440
R09151	R04444			R01049	R04444
R09152	R04445			R00987	R04445
R01993	R04681			R02668	R04681
R03509	R04682			R03936	R04682
R04230	R04724			R03457	R04724
R04231	R04725			R01388	R04955
R00621	R04955			R03409	R04958
R01933	R04956			R00103	R04961
R03316	R04958			R03004	R04970
R00160	R04959			R01130	R05071
R04386	R04961			R00341	R05717
R00509	R04962			R00161	R07168
R02570	R04966			R00549	R07409
R01934	R04967			R04430	R08014
R01936	R04970			R04725	R08017
R04862	R05071			R04956	R09380
R00019	R07168			R04959	R09492
R00410	R08014			R04962	R10343
R01049	R08017			R04967	R10992
R00987	R08379			R04217
R02668	R08639			R00494
R03936	R09380			R07417
R01514	R10343			R07418
R02649	R10645			R04230
R00670	R10646			R04231
R02199	R10647			R10092
R00203	R10907			R00670
R01137	R10991			R00259
R02331				R00336
R00768				R00429
R00214				R00214
R00573				R01466
R09079				R02201
R00416				R02203
R05332				R00160
R04640				R07405
R00089				R00768
R00217				R00552
R05712				R01560
R00332				R00332
R02090				R00782
R02613				R01286
R04025				R04941
R10151				R00571
R02291				R00573
R03051				R00183
R05068				R01126
R05069				R01227
R01226				R02719
R03443				R05681
R01397				R05837
R00237				R07406
R00529				R07419
R01154				R02519
R00762				R02914
R01845				R00217
R04780				R00509
R02604				R01934
R00508				R01936
R00816				R04862
R06620				R00019
R04558				R03051
R07419				R03443
R01801				R02649
R02243				R01512
				R04640
				R01397
				R00525
				R01226
				R01154
				R00817
				R00985
				R00986
				R05712
				R00762
				R01845
				R04780
				R00508
				R04558
				R00156
				R00570
				R02326
				R02331

[truncated: 2 more sheets: Table S10, Table S11]
